# Supplementary material for: Identification of a robust promoter in mouse and human hepatocytes by in vivo biopanning of a barcoded AAV library
Source: Mol Ther. Author manuscript; Available in PMC 2026 Apr 21. (PMC12443165; doi:10.1016/j.ymthe.2025.04.027)
Supplement: Table S2 [file NIHMS2108476-supplement-Table_S2.xlsx]

## Sheet: Overview
	Supplementary Table 2
	Sheet 1	FIMO output for transcription factor MEMEs using the JASPAR Core dataset for all deposited TFs from human and mouse origin
	Sheet 2	Subsection of Sheet 1 with matching TFs in the Zhou et al. TSPS for liver (tissue specificity score)
			A mouse tissue transcription factor atlas
			Quan Zhou, Mingwei Liu, Xia Xia, Tongqing Gong, Jinwen Feng, Wanlin Liu, Yang Liu, Bei Zhen, Yi Wang, Chen Ding & Jun Qin
			Nature Communications volume 8, Article number: 15089 (2017)

## Sheet: Sheet1
motif_id	motif_alt_id	sequence_name	start	stop	strand	score	p-value	q-value	matched_sequence
MA1596.1	MA1596.1.ZNF460	GFAP_(modified)	1757	1772	+	24.8202	3.55E-09	1.06E-05	GCCTCAGCCTCCCAAA
MA0504.2	MA0504.2.NR2C2	GFAP_(modified)	1611	1624	+	20.9571	3.67E-08	0.000149	CAGGTCAGAGGTCA
MA0677.2	MA0677.2.Nr2f6	GFAP_(modified)	1612	1624	+	20.2714	5.35E-08	0.00022	AGGTCAGAGGTCA
MA1537.2	MA1537.2.NR2F1	GFAP_(modified)	1612	1624	+	20.8511	6.39E-08	0.000269	AGGTCAGAGGTCA
MA1148.2	MA1148.2.PPARA::RXRA	GFAP_(modified)	1608	1624	+	18.7847	7.50E-08	0.000317	AAGCAGGTCAGAGGTCA
MA1575.2	MA1575.2.THRB	GFAP_(modified)	2007	2023	+	20.3818	8.87E-08	0.000149	TGACCTCAGTGGGGTGA
MA1575.2	MA1575.2.THRB	GFAP_(modified)	2007	2023	-	20.3818	8.87E-08	0.000149	TCACCCCACTGAGGTCA
MA1712.2	MA1712.2.ZNF454	GFAP_(modified)	443	459	+	19.7642	9.96E-08	0.000301	GGCTCGGGGGCCTGAGC
MA1574.2	MA1574.2.THRB	GFAP_(modified)	1612	1624	+	19.4944	1.00E-07	0.000409	AGGTCAGAGGTCA
MA0163.1	MA0163.1.PLAG1	GFAP_(modified)	535	548	-	19.8673	1.60E-07	0.000597	GAGGCCCTGGGGGG
MA1596.1	MA1596.1.ZNF460	GFAP_(modified)	263	278	-	18.809	2.17E-07	0.000239	ACCTCAGCCTCCTGAA
MA1596.1	MA1596.1.ZNF460	GFAP_(modified)	295	310	-	18.6517	2.40E-07	0.000239	GCCTCAACCTCCCAGC
MA1587.1	MA1587.1.ZNF135	GFAP_(modified)	296	309	-	18.9592	2.53E-07	0.000957	CCTCAACCTCCCAG
MA2121.1	MA2121.1.ZNF213	GFAP_(modified)	340	351	-	18.0894	2.59E-07	0.00037	GCCCAGGCTGGA
MA2121.1	MA2121.1.ZNF213	GFAP_(modified)	1689	1700	+	18.0894	2.59E-07	0.00037	GCCCAGGCTGGA
MA0065.3	MA0065.3.Pparg::Rxra	GFAP_(modified)	1612	1624	+	17.2072	2.84E-07	0.00114	AGGTCAGAGGTCA
MA1723.2	MA1723.2.PRDM9	GFAP_(modified)	836	855	+	18.6633	2.86E-07	0.0011	GGGTGGCAGGGGGGGAGAGG
MA0856.1	MA0856.1.RXRG	GFAP_(modified)	1611	1624	+	17.8298	3.40E-07	0.00147	CAGGTCAGAGGTCA
MA0512.2	MA0512.2.Rxra	GFAP_(modified)	1611	1624	+	17.2927	3.70E-07	0.00153	CAGGTCAGAGGTCA
MA1550.2	MA1550.2.PPARD	GFAP_(modified)	1611	1624	+	18.3673	3.92E-07	0.00164	CAGGTCAGAGGTCA
MA0855.1	MA0855.1.RXRB	GFAP_(modified)	1611	1624	+	16.4909	4.78E-07	0.00206	CAGGTCAGAGGTCA
MA0155.1	MA0155.1.INSM1	GFAP_(modified)	2076	2087	+	17.5204	6.54E-07	0.00263	TGCCAGGGGGTG
MA1596.1	MA1596.1.ZNF460	GFAP_(modified)	126	141	-	16.6742	7.05E-07	0.000528	ACATCAGCCTCCCAAA
MA0509.1	MA0509.1.Rfx1	GFAP_(modified)	2087	2100	-	17.3621	7.10E-07	0.00298	GTGCCCCTGGCAAC
MA0258.2	MA0258.2.ESR2	GFAP_(modified)	1998	2012	-	16.5577	1.09E-06	0.00462	AGGTCACTGTGCCCA
MA1977.2	MA1977.2.ZNF324	GFAP_(modified)	1863	1876	-	16.8876	1.13E-06	0.00483	AGAAAGGGTTGGTT
MA1630.3	MA1630.3.ZNF281	GFAP_(modified)	2058	2067	-	17.1573	1.17E-06	0.00432	GGGGGTGGGG
MA1723.2	MA1723.2.PRDM9	GFAP_(modified)	837	856	+	16.7755	1.20E-06	0.0023	GGTGGCAGGGGGGGAGAGGA
MA2121.1	MA2121.1.ZNF213	GFAP_(modified)	172	183	-	16.1138	1.53E-06	0.00146	GCCCAGGCTGGT
MA0073.2	MA0073.2.RREB1	GFAP_(modified)	2053	2071	+	14.3761	1.63E-06	0.0065	CCCAACCCCACCCCCTCAG
MA1587.1	MA1587.1.ZNF135	GFAP_(modified)	264	277	-	15.9184	1.72E-06	0.00324	CCTCAGCCTCCTGA
MA1972.1	MA1972.1.ZFP14	GFAP_(modified)	535	549	-	16.236	1.90E-06	0.00741	GGAGGCCCTGGGGGG
MA1149.2	MA1149.2.RARA::RXRG	GFAP_(modified)	1866	1882	-	15.7091	2.26E-06	0.00902	GGGTCAAGAAAGGGTTG
MA1731.2	MA1731.2.ZNF768	GFAP_(modified)	8	16	+	16.0787	2.72E-06	0.00968	CCCTCTCTG
MA2125.1	MA2125.1.Zfp809	GFAP_(modified)	1376	1384	+	15.9919	2.72E-06	0.0108	ATCCCAGCC
MA0608.1	MA0608.1.Creb3l2	GFAP_(modified)	227	235	+	15.9551	2.72E-06	0.0102	GCCACGTGT
MA0112.1	MA0112.1.ESR1	GFAP_(modified)	1997	2014	-	15.5046	2.73E-06	0.01	TGAGGTCACTGTGCCCAG
MA0595.1	MA0595.1.SREBF1	GFAP_(modified)	2015	2024	-	15.8537	2.88E-06	0.0114	CTCACCCCAC
MA1973.2	MA1973.2.ZKSCAN3	GFAP_(modified)	2110	2123	+	15.0857	2.89E-06	0.0105	GCCAGTCTAGCCCA
MA1587.1	MA1587.1.ZNF135	GFAP_(modified)	1758	1771	+	14.9592	2.90E-06	0.00365	CCTCAGCCTCCCAA
MA2121.1	MA2121.1.ZNF213	GFAP_(modified)	819	830	+	15.2602	3.12E-06	0.00223	GCCCAGGCATGG
MA0149.1	MA0149.1.EWSR1-FLI1	GFAP_(modified)	1636	1653	-	-0.0921053	3.34E-06	0.0132	AAAAAAAGGGAAGGAAGG
MA0489.1	MA0489.1.JUN	GFAP_(modified)	561	574	+	15.4231	3.65E-06	0.016	AGTGAATGACTCAC
MA1981.2	MA1981.2.ZNF530	GFAP_(modified)	1806	1819	-	14.949	3.78E-06	0.0132	GGAAGGAAAGGGCT
MA0463.1	MA0463.1.Bcl6	GFAP_(modified)	1885	1898	+	15.0161	3.94E-06	0.0172	CTTCCTAGAGAGAG
MA1630.3	MA1630.3.ZNF281	GFAP_(modified)	628	637	-	15.2135	4.00E-06	0.00495	GGGGGCTGGG
MA1630.3	MA1630.3.ZNF281	GFAP_(modified)	1378	1387	-	15.2135	4.00E-06	0.00495	GGGGGCTGGG
MA1625.2	MA1625.2.Stat5b	GFAP_(modified)	868	876	+	16.3578	4.03E-06	0.0176	TTCCCAGAA
MA0519.2	MA0519.2.Stat5a::Stat5b	GFAP_(modified)	868	876	+	15.1224	4.03E-06	0.0177	TTCCCAGAA
MA0144.3	MA0144.3.STAT3	GFAP_(modified)	868	876	-	15.2041	4.03E-06	0.0155	TTCTGGGAA
MA0163.1	MA0163.1.PLAG1	GFAP_(modified)	625	638	-	13.4184	4.09E-06	0.00524	GGGGGGCTGGGGTG
MA0163.1	MA0163.1.PLAG1	GFAP_(modified)	836	849	+	13.3469	4.21E-06	0.00524	GGGTGGCAGGGGGG
MA0810.2	MA0810.2.TFAP2A	GFAP_(modified)	535	545	+	14.5636	4.73E-06	0.0126	CCCCCCAGGGC
MA1643.2	MA1643.2.NFIB	GFAP_(modified)	599	615	-	13.7347	4.82E-06	0.0172	GCAGGCACTGTGCCCAC
MA0115.1	MA0115.1.NR1H2::RXRA	GFAP_(modified)	1610	1626	+	4.85714	4.93E-06	0.0215	GCAGGTCAGAGGTCATC
MA1511.2	MA1511.2.KLF10	GFAP_(modified)	2058	2066	-	15.2022	5.17E-06	0.0197	GGGGTGGGG
MA0469.1	MA0469.1.E2F3	GFAP_(modified)	616	630	+	15.1552	5.30E-06	0.0169	TTCCCGCCGCACCCC
MA1540.3	MA1540.3.NR5A1	GFAP_(modified)	876	887	+	14.4894	5.32E-06	0.0225	AGTCCAAGGACA
MA0079.2	MA0079.2.SP1	GFAP_(modified)	628	637	+	14.5169	5.42E-06	0.00769	CCCAGCCCCC
MA0079.2	MA0079.2.SP1	GFAP_(modified)	1378	1387	+	14.5169	5.42E-06	0.00769	CCCAGCCCCC
MA1581.2	MA1581.2.ZBTB6	GFAP_(modified)	1739	1747	-	15.3119	5.43E-06	0.0128	GCTTGAGCC
MA0841.2	MA0841.2.NFE2	GFAP_(modified)	566	575	+	15.6122	5.58E-06	0.0244	ATGACTCACC
MA0065.1	MA0065.1.PPARG::RXRA	GFAP_(modified)	1608	1627	+	9.8427	5.75E-06	0.0238	AAGCAGGTCAGAGGTCATCT
MA1724.2	MA1724.2.Rfx6	GFAP_(modified)	2087	2095	-	14.0244	6.03E-06	0.025	CCTGGCAAC
MA0079.2	MA0079.2.SP1	GFAP_(modified)	2058	2067	+	14.382	6.17E-06	0.00769	CCCCACCCCC
MA0741.1	MA0741.1.KLF16	GFAP_(modified)	2057	2067	+	14.7069	6.18E-06	0.0228	ACCCCACCCCC
MA0814.3	MA0814.3.TFAP2C	GFAP_(modified)	2065	2073	-	14.4553	6.69E-06	0.0193	GCCTGAGGG
MA0003.5	MA0003.5.TFAP2A	GFAP_(modified)	2065	2073	+	14.9593	6.69E-06	0.0218	CCCTCAGGC
MA0518.2	MA0518.2.Stat4	GFAP_(modified)	867	876	-	14.3793	7.03E-06	0.0309	TTCTGGGAAG
MA1541.2	MA1541.2.NR6A1	GFAP_(modified)	874	887	+	14.0645	7.03E-06	0.0308	GAAGTCCAAGGACA
MA1631.2	MA1631.2.ASCL1	GFAP_(modified)	1952	1960	+	14.7398	7.18E-06	0.0255	CCACCTGCC
MA1581.2	MA1581.2.ZBTB6	GFAP_(modified)	1941	1949	-	14.6239	7.67E-06	0.0128	CCTGGAGCC
MA0039.5	MA0039.5.KLF4	GFAP_(modified)	2058	2065	+	15.4818	8.13E-06	0.0299	CCCCACCC
MA1102.3	MA1102.3.CTCFL	GFAP_(modified)	667	674	+	15.7245	8.13E-06	0.0263	CAGGGGGC
MA1987.2	MA1987.2.ZNF701	GFAP_(modified)	1212	1228	+	13.4404	8.36E-06	0.0313	GAGAGGCACAGGGAGGC
MA1514.2	MA1514.2.KLF17	GFAP_(modified)	1799	1812	+	13.3878	8.67E-06	0.0334	CCCACTCAGCCCTT
MA0154.1	MA0154.1.EBF1	GFAP_(modified)	1397	1406	+	14.2959	8.88E-06	0.0338	ACTCCAGGGA
MA0810.2	MA0810.2.TFAP2A	GFAP_(modified)	2063	2073	+	13.9273	8.91E-06	0.0126	CCCCCTCAGGC
MA1130.2	MA1130.2.FOSL2::JUN	GFAP_(modified)	566	574	-	14.2581	8.94E-06	0.0392	GTGAGTCAT
MA1134.2	MA1134.2.FOS::JUNB	GFAP_(modified)	566	574	-	14.3889	8.94E-06	0.0392	GTGAGTCAT
MA1633.2	MA1633.2.BACH1	GFAP_(modified)	566	574	+	14.6809	8.94E-06	0.0392	ATGACTCAC
MA0478.2	MA0478.2.FOSL2	GFAP_(modified)	566	575	-	14.8545	8.99E-06	0.0375	GGTGAGTCAT
MA0074.1	MA0074.1.RXRA::VDR	GFAP_(modified)	1619	1633	+	11.5321	9.08E-06	0.0398	AGGTCATCTGGTACA
MA0813.1	MA0813.1.TFAP2B	GFAP_(modified)	728	740	-	14.2951	9.15E-06	0.018	AGCCCCTAGGGGG
MA0079.5	MA0079.5.SP1	GFAP_(modified)	474	482	+	14.398	9.23E-06	0.0309	GGGGAGGAG
MA1652.2	MA1652.2.ZKSCAN5	GFAP_(modified)	2188	2196	-	14.2844	9.34E-06	0.0372	GGAGGTGAT
MA1653.2	MA1653.2.ZNF148	GFAP_(modified)	893	902	-	13.8776	9.35E-06	0.015	CCCCTCACCC
MA1653.2	MA1653.2.ZNF148	GFAP_(modified)	2018	2027	-	13.8776	9.35E-06	0.015	CCCCTCACCC
MA0017.3	MA0017.3.NR2F1	GFAP_(modified)	1617	1628	+	14.3846	9.37E-06	0.0369	AGAGGTCATCTG
MA1122.2	MA1122.2.TFDP1	GFAP_(modified)	616	623	-	14.6972	9.90E-06	0.0315	GGCGGGAA
MA0471.3	MA0471.3.E2F6	GFAP_(modified)	616	623	-	15.2927	9.90E-06	0.0332	GGCGGGAA
MA2341.1	MA2341.1.FEZF2	GFAP_(modified)	293	300	-	15.0286	9.90E-06	0.0171	CCCAGCCT
MA2341.1	MA2341.1.FEZF2	GFAP_(modified)	686	693	+	15.0286	9.90E-06	0.0171	CCCAGCCT
MA0104.3	MA0104.3.Mycn	GFAP_(modified)	227	234	+	14.8197	9.90E-06	0.0386	GCCACGTG
MA0730.1	MA0730.1.RARA	GFAP_(modified)	1866	1882	-	9.08197	1.03E-05	0.0412	GGGTCAAGAAAGGGTTG
MA0472.1	MA0472.1.Egr2	GFAP_(modified)	2057	2071	+	13.9836	1.03E-05	0.0413	ACCCCACCCCCTCAG
MA1973.2	MA1973.2.ZKSCAN3	GFAP_(modified)	2067	2080	+	12.8	1.04E-05	0.0188	CTCAGGCTATGCCA
MA0144.3	MA0144.3.STAT3	GFAP_(modified)	1468	1476	+	14.1224	1.06E-05	0.0155	TGCTGGGAA
MA0144.3	MA0144.3.STAT3	GFAP_(modified)	1539	1547	-	14.1224	1.06E-05	0.0155	TGCTGGGAA
MA0485.1	MA0485.1.Hoxc9	GFAP_(modified)	1083	1095	+	13.873	1.07E-05	0.0468	GGAAATAAATCTC
MA0039.2	MA0039.2.Klf4	GFAP_(modified)	2057	2066	-	14.1531	1.09E-05	0.0411	GGGGTGGGGT
MA1581.2	MA1581.2.ZBTB6	GFAP_(modified)	151	159	+	14.1009	1.10E-05	0.0128	ACTTGAGCC
MA0685.2	MA0685.2.SP4	GFAP_(modified)	474	482	+	14.382	1.11E-05	0.0401	GGGGAGGAG
MA1101.3	MA1101.3.BACH2	GFAP_(modified)	565	575	+	13.7111	1.12E-05	0.0491	AATGACTCACC
MA0090.4	MA0090.4.TEAD1	GFAP_(modified)	1423	1431	-	13.626	1.14E-05	0.0499	ACATTCCTG
MA0137.4	MA0137.4.STAT1	GFAP_(modified)	868	876	-	15.1273	1.14E-05	0.0499	TTCTGGGAA
MA1929.2	MA1929.2.CTCF	GFAP_(modified)	1297	1327	-	12.3577	1.15E-05	0.0397	GTGGAGGTCCTGATAGGGCAAGAGGGGGCCG
MA0498.1	MA0498.1.Meis1	GFAP_(modified)	686	700	-	13.9138	1.15E-05	0.0499	GGCTGTCAGGCTGGG
MA1723.2	MA1723.2.PRDM9	GFAP_(modified)	467	486	+	13.051	1.19E-05	0.0152	GTGAGCTGGGGAGGAGGCAG
MA0872.1	MA0872.1.TFAP2A	GFAP_(modified)	534	546	-	13.7213	1.21E-05	0.0153	GGCCCTGGGGGGC
MA0138.3	MA0138.3.REST	GFAP_(modified)	900	919	-	9.71429	1.21E-05	0.044	TCAGAACCCTGCCCAGTCCC
MA0872.1	MA0872.1.TFAP2A	GFAP_(modified)	728	740	-	13.7049	1.22E-05	0.0153	AGCCCCTAGGGGG
MA0014.1	MA0014.1.Pax5	GFAP_(modified)	2094	2113	+	13.3761	1.30E-05	0.0511	GGGGCACCCGGGCATCGCCA
MA1624.2	MA1624.2.Stat5a	GFAP_(modified)	868	876	+	13.7523	1.30E-05	0.0567	TTCCCAGAA
MA1144.2	MA1144.2.FOSL2::JUND	GFAP_(modified)	566	574	+	14.3279	1.30E-05	0.057	ATGACTCAC
MA1137.2	MA1137.2.FOSL1::JUNB	GFAP_(modified)	566	574	+	12.8741	1.30E-05	0.0569	ATGACTCAC
MA1128.2	MA1128.2.FOSL1::JUN	GFAP_(modified)	566	574	+	14.2556	1.30E-05	0.0569	ATGACTCAC
MA0477.3	MA0477.3.FOSL1	GFAP_(modified)	566	574	+	14.0455	1.30E-05	0.0569	ATGACTCAC
MA1135.2	MA1135.2.FOSB::JUNB	GFAP_(modified)	566	574	+	14.0484	1.30E-05	0.0553	ATGACTCAC
MA1141.2	MA1141.2.FOS::JUND	GFAP_(modified)	566	574	-	14.7258	1.30E-05	0.057	GTGAGTCAT
MA0490.3	MA0490.3.JUNB	GFAP_(modified)	566	574	+	13.4597	1.30E-05	0.0569	ATGACTCAC
MA0099.4	MA0099.4.FOS::JUN	GFAP_(modified)	566	574	-	13.9293	1.30E-05	0.0569	GTGAGTCAT
MA1581.2	MA1581.2.ZBTB6	GFAP_(modified)	1009	1017	-	13.6606	1.32E-05	0.0128	GCTGGAGCC
MA0144.1	MA0144.1.Stat3	GFAP_(modified)	867	876	-	13.303	1.33E-05	0.0561	TTCTGGGAAG
MA0524.3	MA0524.3.TFAP2C	GFAP_(modified)	1992	2002	-	13.2347	1.37E-05	0.0308	GCCCAGAGGCA
MA1961.2	MA1961.2.PATZ1	GFAP_(modified)	2057	2067	-	13.4157	1.37E-05	0.0408	GGGGGTGGGGT
MA0655.1	MA0655.1.JDP2	GFAP_(modified)	566	574	+	14.8621	1.38E-05	0.0569	ATGACTCAC
MA0815.1	MA0815.1.TFAP2C	GFAP_(modified)	728	740	-	13.5345	1.40E-05	0.0124	AGCCCCTAGGGGG
MA1710.2	MA1710.2.ZNF257	GFAP_(modified)	274	283	+	14.1573	1.41E-05	0.0538	GAGGTGAGGG
MA0815.1	MA0815.1.TFAP2C	GFAP_(modified)	728	740	+	13.4655	1.44E-05	0.0124	CCCCCTAGGGGCT
MA1985.1	MA1985.1.ZNF669	GFAP_(modified)	1913	1927	-	12.5854	1.45E-05	0.0537	GGGGCCCTGACCGCT
MA0114.3	MA0114.3.Hnf4a	GFAP_(modified)	1265	1280	+	8.43636	1.45E-05	0.0602	GGGGCTAAAGTCCTGA
MA1726.2	MA1726.2.ZNF331	GFAP_(modified)	73	82	+	13.4128	1.45E-05	0.0257	TGCAGAGCAT
MA0747.2	MA0747.2.SP8	GFAP_(modified)	2058	2068	+	13.25	1.46E-05	0.0584	CCCCACCCCCT
MA1620.2	MA1620.2.Ptf1A	GFAP_(modified)	244	251	+	14.3008	1.47E-05	0.0598	ACACCTGT
MA0774.1	MA0774.1.MEIS2	GFAP_(modified)	1188	1195	-	13.6552	1.47E-05	0.0619	TTGACAGC
MA0493.3	MA0493.3.KLF1	GFAP_(modified)	2058	2065	-	14.6404	1.48E-05	0.0551	GGGTGGGG
MA1584.2	MA1584.2.ZIC5	GFAP_(modified)	829	843	-	10.2128	1.50E-05	0.0576	TGCCACCCACTGTCC
MA0599.1	MA0599.1.KLF5	GFAP_(modified)	2057	2066	+	13.9796	1.52E-05	0.0593	ACCCCACCCC
MA1726.2	MA1726.2.ZNF331	GFAP_(modified)	2156	2165	+	13.3761	1.53E-05	0.0257	AGCAGAGCCA
MA1972.1	MA1972.1.ZFP14	GFAP_(modified)	1213	1227	+	12.9551	1.53E-05	0.0299	AGAGGCACAGGGAGG
MA1999.2	MA1999.2.Prdm5	GFAP_(modified)	765	775	-	12.9636	1.53E-05	0.0415	GTTCTCCACCG
MA1512.2	MA1512.2.KLF11	GFAP_(modified)	2058	2067	+	13.4038	1.53E-05	0.0582	CCCCACCCCC
MA2125.1	MA2125.1.Zfp809	GFAP_(modified)	1774	1782	-	13.3821	1.54E-05	0.0252	ATCCCAGCA
MA1653.2	MA1653.2.ZNF148	GFAP_(modified)	2058	2067	+	12.7347	1.54E-05	0.0164	CCCCACCCCC
MA1979.2	MA1979.2.ZNF416	GFAP_(modified)	818	827	-	13.3143	1.61E-05	0.0223	TGCCTGGGCA
MA0139.2	MA0139.2.CTCF	GFAP_(modified)	725	739	-	12.2131	1.62E-05	0.0347	GCCCCTAGGGGGCTG
MA1986.2	MA1986.2.ZNF692	GFAP_(modified)	975	982	+	14.5769	1.63E-05	0.0273	GGGCCCAG
MA1986.2	MA1986.2.ZNF692	GFAP_(modified)	1000	1007	+	14.5769	1.63E-05	0.0273	GGGCCCAG
MA1102.3	MA1102.3.CTCFL	GFAP_(modified)	1299	1306	-	13.0612	1.63E-05	0.0263	GAGGGGGC
MA0815.1	MA0815.1.TFAP2C	GFAP_(modified)	534	546	-	13.1552	1.64E-05	0.0124	GGCCCTGGGGGGC
MA0139.2	MA0139.2.CTCF	GFAP_(modified)	830	844	+	12.1311	1.68E-05	0.0347	GACAGTGGGTGGCAG
MA0815.1	MA0815.1.TFAP2C	GFAP_(modified)	534	546	+	13.0862	1.69E-05	0.0124	GCCCCCCAGGGCC
MA0740.2	MA0740.2.KLF14	GFAP_(modified)	2058	2066	-	13.7978	1.70E-05	0.0637	GGGGTGGGG
MA1569.2	MA1569.2.TFAP2E	GFAP_(modified)	2065	2073	+	13.449	1.70E-05	0.0331	CCCTCAGGC
MA0478.2	MA0478.2.FOSL2	GFAP_(modified)	565	574	+	14.3455	1.71E-05	0.0375	AATGACTCAC
MA0746.3	MA0746.3.SP3	GFAP_(modified)	2057	2067	+	12.75	1.72E-05	0.0702	ACCCCACCCCC
MA0518.2	MA0518.2.Stat4	GFAP_(modified)	648	657	+	13.4138	1.73E-05	0.0379	TTCCGAGAAG
MA1587.1	MA1587.1.ZNF135	GFAP_(modified)	1726	1739	+	11.3571	1.73E-05	0.0163	CCTCAACCTACTGG
MA0509.1	MA0509.1.Rfx1	GFAP_(modified)	1113	1126	+	12.7414	1.73E-05	0.0363	GTGGCCAGGGAAAC
MA1596.1	MA1596.1.ZNF460	GFAP_(modified)	1097	1112	-	9.77528	1.74E-05	0.00958	CCCTCCGTCTCCCACT
MA1987.2	MA1987.2.ZNF701	GFAP_(modified)	2166	2182	+	12.055	1.75E-05	0.0327	GAGCAGGTTGGAGAGGA
MA0050.2	MA0050.2.IRF1	GFAP_(modified)	1641	1661	+	12.0806	1.75E-05	0.0562	CTTCCCTTTTTTTTTTTTTTT
MA0489.1	MA0489.1.JUN	GFAP_(modified)	566	579	-	13.6346	1.76E-05	0.0386	CCAAGGTGAGTCAT
MA1132.2	MA1132.2.JUN::JUNB	GFAP_(modified)	566	573	+	13.1127	1.79E-05	0.0784	ATGACTCA
MA1105.3	MA1105.3.GRHL2	GFAP_(modified)	1517	1524	+	14.439	1.79E-05	0.0785	AACAGGTT
MA1138.2	MA1138.2.FOSL2::JUNB	GFAP_(modified)	566	574	+	14.129	1.79E-05	0.0554	ATGACTCAC
MA1142.2	MA1142.2.FOSL1::JUND	GFAP_(modified)	566	573	+	12.0748	1.79E-05	0.0785	ATGACTCA
MA1149.2	MA1149.2.RARA::RXRG	GFAP_(modified)	1297	1313	-	12.8455	1.79E-05	0.0359	AGGGCAAGAGGGGGCCG
MA1728.2	MA1728.2.ZNF549	GFAP_(modified)	737	744	+	12.7154	1.80E-05	0.0634	GGCTGCCC
MA0649.2	MA0649.2.HEY2	GFAP_(modified)	227	235	+	13.7586	1.86E-05	0.0692	GCCACGTGT
MA1643.2	MA1643.2.NFIB	GFAP_(modified)	178	194	-	10.7959	1.87E-05	0.0334	CTTGCCATGTTGCCCAG
MA0687.2	MA0687.2.SPIC	GFAP_(modified)	1639	1651	-	12.8592	1.88E-05	0.0824	AAAAAGGGAAGGA
MA0813.1	MA0813.1.TFAP2B	GFAP_(modified)	534	546	+	13.0328	1.89E-05	0.018	GCCCCCCAGGGCC
MA1976.2	MA1976.2.ZNF320	GFAP_(modified)	530	549	-	11.0112	1.91E-05	0.0385	GGAGGCCCTGGGGGGCGGCC
MA1596.1	MA1596.1.ZNF460	GFAP_(modified)	445	460	-	9.53933	1.92E-05	0.00958	AGCTCAGGCCCCCGAG
MA0872.1	MA0872.1.TFAP2A	GFAP_(modified)	534	546	+	13	1.94E-05	0.0153	GCCCCCCAGGGCC
MA1726.2	MA1726.2.ZNF331	GFAP_(modified)	1128	1137	-	12.8807	1.98E-05	0.0257	TGCAGCGCCC
MA0149.1	MA0149.1.EWSR1-FLI1	GFAP_(modified)	1450	1467	+	-8.76316	2.00E-05	0.0395	GGAAGGACTCCAGGAGTC
MA0798.3	MA0798.3.RFX3	GFAP_(modified)	1112	1127	+	5.65517	2.00E-05	0.0859	GGTGGCCAGGGAAACG
MA0812.2	MA0812.2.TFAP2B	GFAP_(modified)	2065	2073	+	13.3818	2.04E-05	0.0627	CCCTCAGGC
MA0811.2	MA0811.2.TFAP2B	GFAP_(modified)	1992	2002	-	12.9273	2.07E-05	0.0325	GCCCAGAGGCA
MA1999.2	MA1999.2.Prdm5	GFAP_(modified)	30	40	-	12.5758	2.08E-05	0.0415	GGTCTCCCTCT
MA1711.2	MA1711.2.ZNF343	GFAP_(modified)	612	627	+	9.89362	2.08E-05	0.0805	CTGCTTCCCGCCGCAC
MA1731.2	MA1731.2.ZNF768	GFAP_(modified)	1678	1686	+	13.3483	2.08E-05	0.037	CTCTCTCTG
MA0872.1	MA0872.1.TFAP2A	GFAP_(modified)	728	740	+	12.8361	2.08E-05	0.0153	CCCCCTAGGGGCT
MA1618.2	MA1618.2.Ptf1A	GFAP_(modified)	1434	1442	-	13.2033	2.10E-05	0.0908	ACAGATGTC
MA0823.1	MA0823.1.HEY1	GFAP_(modified)	227	236	-	13.1636	2.15E-05	0.0628	CACACGTGGC
MA0496.4	MA0496.4.MAFK	GFAP_(modified)	1565	1574	-	12.6545	2.16E-05	0.0744	CTCACTCAGC
MA0491.3	MA0491.3.JUND	GFAP_(modified)	566	574	+	13.3871	2.19E-05	0.0658	ATGACTCAC
MA2341.1	MA2341.1.FEZF2	GFAP_(modified)	269	276	-	12.5571	2.20E-05	0.0171	CTCAGCCT
MA2341.1	MA2341.1.FEZF2	GFAP_(modified)	1759	1766	+	12.5571	2.20E-05	0.0171	CTCAGCCT
MA0073.2	MA0073.2.RREB1	GFAP_(modified)	622	640	+	7.38532	2.22E-05	0.0442	CCGCACCCCAGCCCCCCTC
MA0631.2	MA0631.2.Six3	GFAP_(modified)	802	812	+	12.7195	2.22E-05	0.0973	AAAGGGGATCA
MA1656.2	MA1656.2.ZNF449	GFAP_(modified)	2050	2059	+	12.4128	2.30E-05	0.0669	CGGCCCAACC
MA0841.2	MA0841.2.NFE2	GFAP_(modified)	565	574	-	11.0612	2.30E-05	0.0504	GTGAGTCATT
MA1934.2	MA1934.2.ERF::FIGLA	GFAP_(modified)	1946	1958	+	10.0612	2.30E-05	0.0861	CAGGTACCACCTG
MA0153.1	MA0153.1.HNF1B	GFAP_(modified)	1165	1176	+	12.5045	2.31E-05	0.101	CTCATGTGTAAC
MA1653.2	MA1653.2.ZNF148	GFAP_(modified)	846	855	-	12.4082	2.31E-05	0.0186	CCTCTCCCCC
MA1107.3	MA1107.3.KLF9	GFAP_(modified)	2057	2067	+	12.3659	2.33E-05	0.0702	ACCCCACCCCC
MA0258.2	MA0258.2.ESR2	GFAP_(modified)	1998	2012	+	12.5192	2.34E-05	0.0497	TGGGCACAGTGACCT
MA1972.1	MA1972.1.ZFP14	GFAP_(modified)	636	650	-	12.1348	2.34E-05	0.0305	GAAGGCATTTGAGGG
MA0813.1	MA0813.1.TFAP2B	GFAP_(modified)	728	740	+	12.6066	2.35E-05	0.018	CCCCCTAGGGGCT
MA1569.2	MA1569.2.TFAP2E	GFAP_(modified)	2065	2073	-	13.3878	2.37E-05	0.0331	GCCTGAGGG
MA1930.2	MA1930.2.CTCF	GFAP_(modified)	812	844	+	9.68807	2.37E-05	0.0806	AGGGGATGCCCAGGCATGGACAGTGGGTGGCAG
MA1929.2	MA1929.2.CTCF	GFAP_(modified)	813	843	+	10.9756	2.40E-05	0.0416	GGGGATGCCCAGGCATGGACAGTGGGTGGCA
MA0626.2	MA0626.2.Npas2	GFAP_(modified)	228	235	+	13.7705	2.41E-05	0.103	CCACGTGT
MA2330.1	MA2330.1.ZBTB24	GFAP_(modified)	538	547	+	11.9639	2.49E-05	0.0385	CCCAGGGCCT
MA0753.3	MA0753.3.ZNF740	GFAP_(modified)	2058	2067	+	11.764	2.52E-05	0.0915	CCCCACCCCC
MA1138.2	MA1138.2.FOSL2::JUNB	GFAP_(modified)	566	574	-	13.4355	2.52E-05	0.0554	GTGAGTCAT
MA1135.2	MA1135.2.FOSB::JUNB	GFAP_(modified)	566	574	-	13.371	2.52E-05	0.0553	GTGAGTCAT
MA1528.2	MA1528.2.NFIX	GFAP_(modified)	600	613	+	11.8085	2.53E-05	0.076	TGGGCACAGTGCCT
MA2125.1	MA2125.1.Zfp809	GFAP_(modified)	1468	1476	-	13.122	2.53E-05	0.0252	TTCCCAGCA
MA2125.1	MA2125.1.Zfp809	GFAP_(modified)	1539	1547	+	13.122	2.53E-05	0.0252	TTCCCAGCA
MA0898.2	MA0898.2.Hmx3	GFAP_(modified)	1823	1831	-	13.0122	2.54E-05	0.112	ATCAATTAA
MA1976.2	MA1976.2.ZNF320	GFAP_(modified)	1937	1956	-	10.3933	2.55E-05	0.0385	GGTGGTACCTGGAGCCAGAC
MA0655.1	MA0655.1.JDP2	GFAP_(modified)	566	574	-	11.8793	2.59E-05	0.0569	GTGAGTCAT
MA0741.1	MA0741.1.KLF16	GFAP_(modified)	2081	2091	-	12.3103	2.60E-05	0.0331	GCAACACCCCC
MA1625.2	MA1625.2.Stat5b	GFAP_(modified)	648	656	+	12.578	2.61E-05	0.057	TTCCGAGAA
MA1522.2	MA1522.2.MAZ	GFAP_(modified)	1106	1113	-	13.6735	2.62E-05	0.0816	CCCCTCCG
MA1102.3	MA1102.3.CTCFL	GFAP_(modified)	727	734	-	12.6327	2.62E-05	0.0282	TAGGGGGC
MA1596.1	MA1596.1.ZNF460	GFAP_(modified)	626	641	+	8.77528	2.62E-05	0.0112	ACCCCAGCCCCCCTCA
MA1632.2	MA1632.2.ATF2	GFAP_(modified)	2006	2015	-	12.2276	2.63E-05	0.115	CTGAGGTCAC
MA1600.2	MA1600.2.ZNF684	GFAP_(modified)	850	863	-	9.4918	2.64E-05	0.0401	ACAGCCCTCCTCTC
MA1529.2	MA1529.2.NHLH2	GFAP_(modified)	1948	1963	+	10.2041	2.65E-05	0.0929	GGTACCACCTGCCTCA
MA0050.2	MA0050.2.IRF1	GFAP_(modified)	386	406	-	11.1613	2.67E-05	0.0562	ATGTTCTTTTTTTTTTTTTTT
MA0745.3	MA0745.3.SNAI2	GFAP_(modified)	244	251	+	13.449	2.67E-05	0.105	ACACCTGT
MA1645.2	MA1645.2.NKX2-2	GFAP_(modified)	1697	1704	-	11.878	2.67E-05	0.0825	CCACTCCA
MA0056.3	MA0056.3.MZF1	GFAP_(modified)	1033	1040	+	12.3577	2.67E-05	0.112	CATCCCCA
MA0160.1	MA0160.1.NR4A2	GFAP_(modified)	2006	2013	-	12.3131	2.67E-05	0.115	GAGGTCAC
MA1564.2	MA1564.2.SP9	GFAP_(modified)	2058	2067	+	12.5091	2.70E-05	0.0689	CCCCACCCCC
MA0155.1	MA0155.1.INSM1	GFAP_(modified)	1381	1392	-	12.2653	2.73E-05	0.0547	GGGCTGGGGGCT
MA0472.1	MA0472.1.Egr2	GFAP_(modified)	830	844	-	12.3279	2.76E-05	0.0554	CTGCCACCCACTGTC
MA2330.1	MA2330.1.ZBTB24	GFAP_(modified)	1541	1550	+	11.8072	2.81E-05	0.0385	CCCAGCACCT
MA0505.3	MA0505.3.Nr5A2	GFAP_(modified)	1192	1200	-	12.4634	2.86E-05	0.121	AGGCCTTGA
MA1573.1	MA1573.1.THAP11	GFAP_(modified)	966	984	+	7.27273	2.88E-05	0.118	GGGACAACAGGGCCCAGGT
MA0112.4	MA0112.4.ESR1	GFAP_(modified)	1998	2012	+	3.54545	2.89E-05	0.103	TGGGCACAGTGACCT
MA0498.1	MA0498.1.Meis1	GFAP_(modified)	478	492	-	12.5862	2.90E-05	0.0627	GGCTGTCTGCCTCCT
MA1600.2	MA1600.2.ZNF684	GFAP_(modified)	1238	1251	-	9.2623	2.90E-05	0.0401	CCAGGTCACCCCTT
MA0154.1	MA0154.1.EBF1	GFAP_(modified)	729	738	+	12.5306	2.90E-05	0.0338	CCCCTAGGGG
MA0154.1	MA0154.1.EBF1	GFAP_(modified)	729	738	-	12.5306	2.90E-05	0.0338	CCCCTAGGGG
MA1144.2	MA1144.2.FOSL2::JUND	GFAP_(modified)	566	574	-	13.2787	2.92E-05	0.0642	GTGAGTCAT
MA1134.2	MA1134.2.FOS::JUNB	GFAP_(modified)	566	574	+	13.3333	2.92E-05	0.0641	ATGACTCAC
MA0838.1	MA0838.1.CEBPG	GFAP_(modified)	325	334	-	11.6939	2.93E-05	0.129	GTGGCGCAAC
MA1593.2	MA1593.2.ZNF317	GFAP_(modified)	1562	1569	+	12.2624	2.94E-05	0.126	ACAGCTGA
MA0154.5	MA0154.5.EBF1	GFAP_(modified)	1035	1045	+	11.8014	2.96E-05	0.0653	TCCCCAGAGGT
MA1600.2	MA1600.2.ZNF684	GFAP_(modified)	1108	1121	-	9.21311	2.96E-05	0.0401	CCTGGCCACCCCTC
MA0830.3	MA0830.3.TCF4	GFAP_(modified)	1952	1959	+	12.9024	2.97E-05	0.101	CCACCTGC
MA1637.2	MA1637.2.EBF3	GFAP_(modified)	537	545	+	11.9106	2.98E-05	0.0813	CCCCAGGGC
MA0811.2	MA0811.2.TFAP2B	GFAP_(modified)	1993	2003	+	12.4364	2.98E-05	0.0325	GCCTCTGGGCA
MA0491.3	MA0491.3.JUND	GFAP_(modified)	566	574	-	12.5242	3.00E-05	0.0658	GTGAGTCAT
MA2099.1	MA2099.1.ZNF770	GFAP_(modified)	305	312	-	13.4495	3.01E-05	0.0236	CAGCCTCA
MA2099.1	MA2099.1.ZNF770	GFAP_(modified)	1723	1730	+	13.4495	3.01E-05	0.0236	CAGCCTCA
MA2099.1	MA2099.1.ZNF770	GFAP_(modified)	1755	1762	+	13.4495	3.01E-05	0.0236	CAGCCTCA
MA1559.2	MA1559.2.SNAI3	GFAP_(modified)	243	251	-	13.2545	3.04E-05	0.133	ACAGGTGTG
MA0596.1	MA0596.1.SREBF2	GFAP_(modified)	2015	2024	+	12.7191	3.04E-05	0.126	GTGGGGTGAG
MA0813.1	MA0813.1.TFAP2B	GFAP_(modified)	534	546	-	12.0492	3.06E-05	0.018	GGCCCTGGGGGGC
MA0813.1	MA0813.1.TFAP2B	GFAP_(modified)	2062	2074	+	12.0492	3.06E-05	0.018	ACCCCCTCAGGCT
MA2123.1	MA2123.1.Hand1	GFAP_(modified)	1925	1933	+	12.5447	3.07E-05	0.0632	CCCAGACCC
MA0470.3	MA0470.3.E2F4	GFAP_(modified)	750	762	+	12.0408	3.12E-05	0.102	GTGTGGCGCCACC
MA0463.3	MA0463.3.BCL6	GFAP_(modified)	1885	1897	-	11.2763	3.13E-05	0.137	TCTCTCTAGGAAG
MA0159.1	MA0159.1.RARA::RXRA	GFAP_(modified)	1601	1617	+	11.398	3.13E-05	0.0882	AGTTGGAAAGCAGGTCA
MA0105.1	MA0105.1.NFKB1	GFAP_(modified)	813	822	+	12.2247	3.14E-05	0.0849	GGGGATGCCC
MA0858.1	MA0858.1.Rarb	GFAP_(modified)	1866	1882	-	0.80303	3.15E-05	0.13	GGGTCAAGAAAGGGTTG
MA0147.4	MA0147.4.MYC	GFAP_(modified)	228	235	+	12.2195	3.18E-05	0.112	CCACGTGT
MA1713.2	MA1713.2.ZNF610	GFAP_(modified)	619	628	+	11.6837	3.19E-05	0.0837	CCGCCGCACC
MA0105.4	MA0105.4.NFKB1	GFAP_(modified)	812	824	+	5.07692	3.21E-05	0.121	AGGGGATGCCCAG
MA1555.1	MA1555.1.RXRB	GFAP_(modified)	910	923	+	10.9138	3.22E-05	0.137	AGGGTTCTGACCCT
MA1125.2	MA1125.2.ZNF384	GFAP_(modified)	378	385	+	13.5745	3.23E-05	0.00503	AAAAAAAA
MA1125.2	MA1125.2.ZNF384	GFAP_(modified)	379	386	+	13.5745	3.23E-05	0.00503	AAAAAAAA
MA1125.2	MA1125.2.ZNF384	GFAP_(modified)	380	387	+	13.5745	3.23E-05	0.00503	AAAAAAAA
MA1125.2	MA1125.2.ZNF384	GFAP_(modified)	381	388	+	13.5745	3.23E-05	0.00503	AAAAAAAA
MA1125.2	MA1125.2.ZNF384	GFAP_(modified)	382	389	+	13.5745	3.23E-05	0.00503	AAAAAAAA
MA1125.2	MA1125.2.ZNF384	GFAP_(modified)	383	390	+	13.5745	3.23E-05	0.00503	AAAAAAAA
MA1125.2	MA1125.2.ZNF384	GFAP_(modified)	384	391	+	13.5745	3.23E-05	0.00503	AAAAAAAA
MA1125.2	MA1125.2.ZNF384	GFAP_(modified)	385	392	+	13.5745	3.23E-05	0.00503	AAAAAAAA
MA1125.2	MA1125.2.ZNF384	GFAP_(modified)	386	393	+	13.5745	3.23E-05	0.00503	AAAAAAAA
MA1125.2	MA1125.2.ZNF384	GFAP_(modified)	387	394	+	13.5745	3.23E-05	0.00503	AAAAAAAA
MA1125.2	MA1125.2.ZNF384	GFAP_(modified)	388	395	+	13.5745	3.23E-05	0.00503	AAAAAAAA
MA1125.2	MA1125.2.ZNF384	GFAP_(modified)	389	396	+	13.5745	3.23E-05	0.00503	AAAAAAAA
MA1125.2	MA1125.2.ZNF384	GFAP_(modified)	390	397	+	13.5745	3.23E-05	0.00503	AAAAAAAA
MA1125.2	MA1125.2.ZNF384	GFAP_(modified)	391	398	+	13.5745	3.23E-05	0.00503	AAAAAAAA
MA1125.2	MA1125.2.ZNF384	GFAP_(modified)	392	399	+	13.5745	3.23E-05	0.00503	AAAAAAAA
MA1125.2	MA1125.2.ZNF384	GFAP_(modified)	393	400	+	13.5745	3.23E-05	0.00503	AAAAAAAA
MA1125.2	MA1125.2.ZNF384	GFAP_(modified)	1647	1654	-	13.5745	3.23E-05	0.00503	AAAAAAAA
MA1125.2	MA1125.2.ZNF384	GFAP_(modified)	1648	1655	-	13.5745	3.23E-05	0.00503	AAAAAAAA
MA1125.2	MA1125.2.ZNF384	GFAP_(modified)	1649	1656	-	13.5745	3.23E-05	0.00503	AAAAAAAA
MA1125.2	MA1125.2.ZNF384	GFAP_(modified)	1650	1657	-	13.5745	3.23E-05	0.00503	AAAAAAAA
MA1125.2	MA1125.2.ZNF384	GFAP_(modified)	1651	1658	-	13.5745	3.23E-05	0.00503	AAAAAAAA
MA1125.2	MA1125.2.ZNF384	GFAP_(modified)	1652	1659	-	13.5745	3.23E-05	0.00503	AAAAAAAA
MA1125.2	MA1125.2.ZNF384	GFAP_(modified)	1653	1660	-	13.5745	3.23E-05	0.00503	AAAAAAAA
MA1125.2	MA1125.2.ZNF384	GFAP_(modified)	1654	1661	-	13.5745	3.23E-05	0.00503	AAAAAAAA
MA1125.2	MA1125.2.ZNF384	GFAP_(modified)	1655	1662	-	13.5745	3.23E-05	0.00503	AAAAAAAA
MA1125.2	MA1125.2.ZNF384	GFAP_(modified)	1656	1663	-	13.5745	3.23E-05	0.00503	AAAAAAAA
MA1125.2	MA1125.2.ZNF384	GFAP_(modified)	1657	1664	-	13.5745	3.23E-05	0.00503	AAAAAAAA
MA1125.2	MA1125.2.ZNF384	GFAP_(modified)	1658	1665	-	13.5745	3.23E-05	0.00503	AAAAAAAA
MA0874.2	MA0874.2.Arx	GFAP_(modified)	1823	1832	-	12.6071	3.23E-05	0.142	CATCAATTAA
MA0154.1	MA0154.1.EBF1	GFAP_(modified)	960	969	+	12.4388	3.24E-05	0.0338	TCTCCAGGGA
MA2125.1	MA2125.1.Zfp809	GFAP_(modified)	294	302	-	12.6341	3.25E-05	0.0259	CTCCCAGCC
MA1540.1	MA1540.1.NR5A1	GFAP_(modified)	878	888	+	12.4	3.25E-05	0.133	TCCAAGGACAC
MA0489.3	MA0489.3.Jun	GFAP_(modified)	567	574	+	12.5248	3.26E-05	0.143	TGACTCAC
MA1150.2	MA1150.2.RORB	GFAP_(modified)	1608	1617	+	12.0211	3.27E-05	0.144	AAGCAGGTCA
MA0524.3	MA0524.3.TFAP2C	GFAP_(modified)	1993	2003	+	12.2347	3.28E-05	0.0308	GCCTCTGGGCA
MA1515.2	MA1515.2.KLF2	GFAP_(modified)	2058	2065	+	12.4727	3.28E-05	0.0864	CCCCACCC
MA1931.1	MA1931.1.ELK1::HOXA1	GFAP_(modified)	641	654	-	10.622	3.29E-05	0.134	CTCGGAAGGCATTT
MA0821.2	MA0821.2.HES5	GFAP_(modified)	227	236	+	12.2385	3.31E-05	0.0549	GCCACGTGTG
MA1979.2	MA1979.2.ZNF416	GFAP_(modified)	794	803	-	12.2857	3.32E-05	0.0223	TTCCTGGGCA
MA1979.2	MA1979.2.ZNF416	GFAP_(modified)	1978	1987	-	12.2857	3.32E-05	0.0223	TTCCTGGGCA
MA0493.1	MA0493.1.Klf1	GFAP_(modified)	2056	2066	+	12.2424	3.32E-05	0.135	AACCCCACCCC
MA1630.3	MA1630.3.ZNF281	GFAP_(modified)	846	855	+	9.85393	3.35E-05	0.0205	GGGGGAGAGG
MA1630.3	MA1630.3.ZNF281	GFAP_(modified)	893	902	+	9.85393	3.35E-05	0.0205	GGGTGAGGGG
MA1630.3	MA1630.3.ZNF281	GFAP_(modified)	2018	2027	+	9.85393	3.35E-05	0.0205	GGGTGAGGGG
MA0751.2	MA0751.2.ZIC4	GFAP_(modified)	830	843	-	11.6731	3.40E-05	0.133	TGCCACCCACTGTC
MA0696.1	MA0696.1.ZIC1	GFAP_(modified)	830	843	-	8.38298	3.40E-05	0.121	TGCCACCCACTGTC
MA2341.1	MA2341.1.FEZF2	GFAP_(modified)	340	347	+	12.2571	3.40E-05	0.0171	TCCAGCCT
MA2341.1	MA2341.1.FEZF2	GFAP_(modified)	1693	1700	-	12.2571	3.40E-05	0.0171	TCCAGCCT
MA2341.1	MA2341.1.FEZF2	GFAP_(modified)	1753	1760	+	12.2571	3.40E-05	0.0171	TCCAGCCT
MA1653.2	MA1653.2.ZNF148	GFAP_(modified)	1104	1113	-	11.5204	3.40E-05	0.0218	CCCCTCCGTC
MA1716.2	MA1716.2.ZNF76	GFAP_(modified)	697	713	-	9.44828	3.41E-05	0.108	TCCCAAGATGCCAGGCT
MA0897.2	MA0897.2.Hmx2	GFAP_(modified)	1818	1832	-	12.0244	3.43E-05	0.15	CATCAATTAAAAAGG
MA0524.3	MA0524.3.TFAP2C	GFAP_(modified)	535	545	-	12.1531	3.48E-05	0.0308	GCCCTGGGGGG
MA0741.1	MA0741.1.KLF16	GFAP_(modified)	627	637	+	11.7586	3.49E-05	0.0331	CCCCAGCCCCC
MA1721.2	MA1721.2.ZNF93	GFAP_(modified)	754	767	+	10.8165	3.49E-05	0.0841	GGCGCCACCGGCGG
MA1101.3	MA1101.3.BACH2	GFAP_(modified)	565	575	-	10.6	3.51E-05	0.0768	GGTGAGTCATT
MA0747.2	MA0747.2.SP8	GFAP_(modified)	2080	2090	-	11.9474	3.51E-05	0.0701	CAACACCCCCT
MA0821.2	MA0821.2.HES5	GFAP_(modified)	227	236	-	12.2202	3.52E-05	0.0549	CACACGTGGC
MA0810.2	MA0810.2.TFAP2A	GFAP_(modified)	1993	2003	-	12.2545	3.54E-05	0.0266	TGCCCAGAGGC
MA0093.4	MA0093.4.USF1	GFAP_(modified)	59	68	-	11.8293	3.54E-05	0.14	GACATGTGAT
MA0496.4	MA0496.4.MAFK	GFAP_(modified)	566	575	+	12.0121	3.56E-05	0.0744	ATGACTCACC
MA0510.3	MA0510.3.RFX5	GFAP_(modified)	1113	1126	-	8.60345	3.57E-05	0.0908	GTTTCCCTGGCCAC
MA0476.2	MA0476.2.FOS	GFAP_(modified)	566	573	-	13.8723	3.58E-05	0.111	TGAGTCAT
MA0616.1	MA0616.1.Hes2	GFAP_(modified)	228	240	-	11.4286	3.59E-05	0.153	TCACCACACGTGG
MA0741.1	MA0741.1.KLF16	GFAP_(modified)	1107	1117	-	11.7069	3.59E-05	0.0331	GCCACCCCTCC
MA1727.2	MA1727.2.ZNF417	GFAP_(modified)	754	760	+	14.5506	3.60E-05	0.0657	GGCGCCA
MA1727.2	MA1727.2.ZNF417	GFAP_(modified)	753	759	-	14.5506	3.60E-05	0.0657	GGCGCCA
MA0079.2	MA0079.2.SP1	GFAP_(modified)	899	908	-	12.0225	3.61E-05	0.0237	CCCAGTCCCC
MA1656.2	MA1656.2.ZNF449	GFAP_(modified)	2040	2049	-	11.6239	3.61E-05	0.0669	CAGCCCAGCT
MA2122.1	MA2122.1.Ebf4	GFAP_(modified)	1035	1045	+	11.6099	3.65E-05	0.12	TCCCCAGAGGT
MA0477.3	MA0477.3.FOSL1	GFAP_(modified)	566	574	-	12.1455	3.66E-05	0.0803	GTGAGTCAT
MA1982.2	MA1982.2.ZNF574	GFAP_(modified)	1298	1311	-	10.9775	3.66E-05	0.0596	GGCAAGAGGGGGCC
MA1512.2	MA1512.2.KLF11	GFAP_(modified)	2081	2090	-	11.8462	3.66E-05	0.0695	CAACACCCCC
MA1114.2	MA1114.2.PBX3	GFAP_(modified)	835	845	+	11.6028	3.67E-05	0.15	TGGGTGGCAGG
MA1533.2	MA1533.2.NR1I2	GFAP_(modified)	1619	1633	-	11.6184	3.70E-05	0.15	TGTACCAGATGACCT
MA0814.3	MA0814.3.TFAP2C	GFAP_(modified)	1757	1765	-	11.9187	3.71E-05	0.0535	GGCTGAGGC
MA0154.5	MA0154.5.EBF1	GFAP_(modified)	536	546	+	11.3972	3.72E-05	0.0653	CCCCCAGGGCC
MA0099.4	MA0099.4.FOS::JUN	GFAP_(modified)	566	574	+	12.3434	3.73E-05	0.0818	ATGACTCAC
MA1973.2	MA1973.2.ZKSCAN3	GFAP_(modified)	169	182	-	10.2	3.74E-05	0.0452	CCCAGGCTGGTCTA
MA0141.2	MA0141.2.Esrrb	GFAP_(modified)	876	887	+	11.9888	3.77E-05	0.0871	AGTCCAAGGACA
MA0810.2	MA0810.2.TFAP2A	GFAP_(modified)	1381	1391	+	12.1818	3.78E-05	0.0266	AGCCCCCAGCC
MA0811.2	MA0811.2.TFAP2B	GFAP_(modified)	535	545	-	12.1273	3.78E-05	0.0325	GCCCTGGGGGG
MA0003.5	MA0003.5.TFAP2A	GFAP_(modified)	2065	2073	-	11.9512	3.80E-05	0.0586	GCCTGAGGG
MA0079.2	MA0079.2.SP1	GFAP_(modified)	893	902	-	11.8764	3.80E-05	0.0237	CCCCTCACCC
MA0079.2	MA0079.2.SP1	GFAP_(modified)	2018	2027	-	11.8764	3.80E-05	0.0237	CCCCTCACCC
MA1979.2	MA1979.2.ZNF416	GFAP_(modified)	556	565	-	12.1714	3.81E-05	0.0223	TCACTGGGCA
MA1630.3	MA1630.3.ZNF281	GFAP_(modified)	723	732	-	9.22472	3.87E-05	0.0205	GGGGGCTGTG
MA1596.1	MA1596.1.ZNF460	GFAP_(modified)	1725	1740	+	7.78652	3.87E-05	0.0145	GCCTCAACCTACTGGG
MA1969.2	MA1969.2.THRA	GFAP_(modified)	145	162	-	8.84211	3.87E-05	0.0895	CTGGGCTCAAGTGATCCT
MA1645.2	MA1645.2.NKX2-2	GFAP_(modified)	1800	1807	+	11.6748	3.88E-05	0.0825	CCACTCAG
MA0024.3	MA0024.3.E2F1	GFAP_(modified)	751	762	-	11.9344	3.91E-05	0.0759	GGTGGCGCCACA
MA1959.2	MA1959.2.KLF7	GFAP_(modified)	2058	2065	-	13.191	3.92E-05	0.113	GGGTGGGG
MA1511.2	MA1511.2.KLF10	GFAP_(modified)	622	630	-	11.4831	3.92E-05	0.0748	GGGGTGCGG
MA0072.2	MA0072.2.RORA	GFAP_(modified)	1607	1617	+	7.47191	3.96E-05	0.174	AAAGCAGGTCA
MA2099.1	MA2099.1.ZNF770	GFAP_(modified)	130	137	-	12.4679	4.00E-05	0.0236	CAGCCTCC
MA2099.1	MA2099.1.ZNF770	GFAP_(modified)	267	274	-	12.4679	4.00E-05	0.0236	CAGCCTCC
MA2099.1	MA2099.1.ZNF770	GFAP_(modified)	1761	1768	+	12.4679	4.00E-05	0.0236	CAGCCTCC
MA0146.3	MA0146.3.Zfx	GFAP_(modified)	489	498	+	12.4394	4.01E-05	0.119	AGCCAGGCCT
MA1107.3	MA1107.3.KLF9	GFAP_(modified)	2081	2091	-	11.3089	4.03E-05	0.0702	GCAACACCCCC
MA0524.3	MA0524.3.TFAP2C	GFAP_(modified)	536	546	+	11.949	4.05E-05	0.0308	CCCCCAGGGCC
MA0811.2	MA0811.2.TFAP2B	GFAP_(modified)	536	546	+	12.0182	4.05E-05	0.0325	CCCCCAGGGCC
MA0105.1	MA0105.1.NFKB1	GFAP_(modified)	735	744	+	11.9551	4.05E-05	0.0849	GGGGCTGCCC
MA2123.1	MA2123.1.Hand1	GFAP_(modified)	1935	1943	-	11.8537	4.08E-05	0.0632	GCCAGACCA
MA1979.2	MA1979.2.ZNF416	GFAP_(modified)	1994	2003	+	11.9571	4.14E-05	0.0223	CCTCTGGGCA
MA0080.5	MA0080.5.SPI1	GFAP_(modified)	1808	1827	-	11.2033	4.15E-05	0.174	ATTAAAAAGGAAGGAAAGGG
MA0616.3	MA0616.3.HES2	GFAP_(modified)	227	235	+	12.5	4.18E-05	0.152	GCCACGTGT
MA2340.1	MA2340.1.Zbtb2	GFAP_(modified)	2190	2199	-	11.5816	4.20E-05	0.136	AGCGGAGGTG
MA0686.2	MA0686.2.SPDEF	GFAP_(modified)	405	414	-	11.4	4.22E-05	0.172	ACCAGGATAT
MA0073.2	MA0073.2.RREB1	GFAP_(modified)	830	848	-	5.30275	4.31E-05	0.0472	CCCCCTGCCACCCACTGTC
MA0106.3	MA0106.3.TP53	GFAP_(modified)	814	831	-	7.77551	4.33E-05	0.183	TCCATGCCTGGGCATCCC
MA1485.1	MA1485.1.FERD3L	GFAP_(modified)	1949	1962	+	8.46809	4.35E-05	0.13	GTACCACCTGCCTC
MA1979.2	MA1979.2.ZNF416	GFAP_(modified)	2039	2048	+	11.8143	4.36E-05	0.0223	TAGCTGGGCT
MA0141.2	MA0141.2.Esrrb	GFAP_(modified)	571	582	-	11.7303	4.37E-05	0.0871	GTGCCAAGGTGA
MA1494.2	MA1494.2.HNF4A	GFAP_(modified)	1611	1624	+	6.36364	4.38E-05	0.188	CAGGTCAGAGGTCA
MA0528.3	MA0528.3.ZNF263	GFAP_(modified)	475	481	+	13.8273	4.39E-05	0.17	GGGAGGA
MA1648.2	MA1648.2.TCF12	GFAP_(modified)	1953	1959	+	13.3191	4.39E-05	0.157	CACCTGC
MA1558.2	MA1558.2.SNAI1	GFAP_(modified)	1953	1959	-	13.2041	4.39E-05	0.191	GCAGGTG
MA0522.4	MA0522.4.TCF3	GFAP_(modified)	1953	1959	+	13.5106	4.39E-05	0.155	CACCTGC
MA2341.1	MA2341.1.FEZF2	GFAP_(modified)	175	182	-	12.0429	4.39E-05	0.0171	CCCAGGCT
MA2341.1	MA2341.1.FEZF2	GFAP_(modified)	343	350	-	12.0429	4.39E-05	0.0171	CCCAGGCT
MA2341.1	MA2341.1.FEZF2	GFAP_(modified)	1690	1697	+	12.0429	4.39E-05	0.0171	CCCAGGCT
MA0111.1	MA0111.1.Spz1	GFAP_(modified)	804	814	+	11.8273	4.43E-05	0.189	AGGGGATCAGG
MA1969.2	MA1969.2.THRA	GFAP_(modified)	1224	1241	-	8.51316	4.43E-05	0.0895	CCTTCCTTGTCTGGCCTC
MA1548.2	MA1548.2.PLAGL2	GFAP_(modified)	1921	1928	+	12.459	4.44E-05	0.0574	GGGCCCCA
MA1715.1	MA1715.1.ZNF707	GFAP_(modified)	794	808	-	8.11111	4.45E-05	0.182	CCCCTTTCCTGGGCA
MA1467.1	MA1467.1.ATOH1	GFAP_(modified)	1434	1443	-	11.8103	4.47E-05	0.19	CACAGATGTC
MA1600.2	MA1600.2.ZNF684	GFAP_(modified)	1447	1460	-	8.18033	4.50E-05	0.0456	GGAGTCCTTCCCTT
MA0159.1	MA0159.1.RARA::RXRA	GFAP_(modified)	1866	1882	-	10.6633	4.50E-05	0.0882	GGGTCAAGAAAGGGTTG
MA1652.2	MA1652.2.ZKSCAN5	GFAP_(modified)	1	9	-	11.055	4.50E-05	0.0774	GGAGGTGGG
MA0865.3	MA0865.3.E2F8	GFAP_(modified)	616	624	+	11.9355	4.51E-05	0.147	TTCCCGCCG
MA1976.2	MA1976.2.ZNF320	GFAP_(modified)	439	458	+	9.11236	4.53E-05	0.0385	CAGAGGCTCGGGGGCCTGAG
MA0089.3	MA0089.3.MAFG::NFE2L1	GFAP_(modified)	566	576	+	9.8427	4.54E-05	0.199	ATGACTCACCT
MA1564.2	MA1564.2.SP9	GFAP_(modified)	938	947	-	11.6364	4.54E-05	0.0689	CTACGCCCTC
MA1723.2	MA1723.2.PRDM9	GFAP_(modified)	845	864	+	10.4082	4.56E-05	0.0339	GGGGGGAGAGGAGGGCTGTC
MA0864.3	MA0864.3.E2F2	GFAP_(modified)	750	762	+	11.8364	4.59E-05	0.17	GTGTGGCGCCACC
MA2330.1	MA2330.1.ZBTB24	GFAP_(modified)	628	637	+	11.2651	4.61E-05	0.0385	CCCAGCCCCC
MA2330.1	MA2330.1.ZBTB24	GFAP_(modified)	1378	1387	+	11.2651	4.61E-05	0.0385	CCCAGCCCCC
MA1929.2	MA1929.2.CTCF	GFAP_(modified)	1727	1757	-	9.69919	4.62E-05	0.0533	CTGGAGGATTGCTTGAGCCCAGTAGGTTGAG
MA0823.1	MA0823.1.HEY1	GFAP_(modified)	227	236	+	11.9636	4.65E-05	0.0679	GCCACGTGTG
MA1643.2	MA1643.2.NFIB	GFAP_(modified)	479	495	-	8.59184	4.69E-05	0.0382	CCTGGCTGTCTGCCTCC
MA0018.5	MA0018.5.CREB1	GFAP_(modified)	2007	2014	-	11.5461	4.72E-05	0.208	TGAGGTCA
MA0073.2	MA0073.2.RREB1	GFAP_(modified)	2052	2070	+	5.00917	4.73E-05	0.0472	GCCCAACCCCACCCCCTCA
MA1137.2	MA1137.2.FOSL1::JUNB	GFAP_(modified)	566	574	-	11.5245	4.75E-05	0.104	GTGAGTCAT
MA1976.2	MA1976.2.ZNF320	GFAP_(modified)	620	639	-	9	4.76E-05	0.0385	AGGGGGGCTGGGGTGCGGCG
MA1515.2	MA1515.2.KLF2	GFAP_(modified)	622	629	+	11.3818	4.76E-05	0.0864	CCGCACCC
MA0734.2	MA0734.2.GLI2	GFAP_(modified)	830	844	-	7.85714	4.79E-05	0.177	CTGCCACCCACTGTC
MA0687.2	MA0687.2.SPIC	GFAP_(modified)	1813	1825	-	11.4366	4.79E-05	0.105	TAAAAAGGAAGGA
MA1624.2	MA1624.2.Stat5a	GFAP_(modified)	648	656	+	11.6514	4.82E-05	0.105	TTCCGAGAA
MA1527.2	MA1527.2.NFIC	GFAP_(modified)	179	193	+	4.10345	4.82E-05	0.0983	TGGGCAACATGGCAA
MA0595.1	MA0595.1.SREBF1	GFAP_(modified)	272	281	-	12.0366	4.83E-05	0.0954	CTCACCTCAG
MA1653.2	MA1653.2.ZNF148	GFAP_(modified)	275	284	-	11.0102	4.90E-05	0.0262	CCCCTCACCT
MA1151.2	MA1151.2.RORC	GFAP_(modified)	1608	1617	+	11.4364	4.91E-05	0.216	AAGCAGGTCA
MA0732.2	MA0732.2.EGR3	GFAP_(modified)	2060	2070	+	7.65517	4.92E-05	0.169	CCACCCCCTCA
MA0024.3	MA0024.3.E2F1	GFAP_(modified)	751	762	+	11.5574	4.93E-05	0.0759	TGTGGCGCCACC
MA2097.1	MA2097.1.ZNF75A	GFAP_(modified)	1665	1676	-	9.82759	4.94E-05	0.174	CCTTGTCTCACA
MA1124.1	MA1124.1.ZNF24	GFAP_(modified)	1401	1413	-	10.0455	4.98E-05	0.171	CATTCATTCCCTG
MA1587.1	MA1587.1.ZNF135	GFAP_(modified)	127	140	-	8.92857	4.98E-05	0.0377	CATCAGCCTCCCAA
MA1654.2	MA1654.2.ZNF16	GFAP_(modified)	2154	2174	+	4.59677	4.99E-05	0.206	CGAGCAGAGCCAGAGCAGGTT
MA1723.2	MA1723.2.PRDM9	GFAP_(modified)	834	853	+	10.2143	4.99E-05	0.0339	GTGGGTGGCAGGGGGGGAGA
MA1950.2	MA1950.2.FLI1::FOXI1	GFAP_(modified)	1815	1825	-	11.4828	5.01E-05	0.217	TAAAAAGGAAG
MA1719.2	MA1719.2.ZNF816	GFAP_(modified)	1241	1255	+	9.97248	5.02E-05	0.0724	GGGTGACCTGGAGGG
MA1643.2	MA1643.2.NFIB	GFAP_(modified)	479	495	+	8.41837	5.03E-05	0.0382	GGAGGCAGACAGCCAGG
MA0809.3	MA0809.3.TEAD4	GFAP_(modified)	1424	1431	-	11.9908	5.04E-05	0.221	ACATTCCT
MA1105.3	MA1105.3.GRHL2	GFAP_(modified)	2167	2174	+	11.0163	5.04E-05	0.111	AGCAGGTT
MA0476.2	MA0476.2.FOS	GFAP_(modified)	567	574	+	12.5745	5.04E-05	0.111	TGACTCAC
MA0808.1	MA0808.1.TEAD3	GFAP_(modified)	1424	1431	-	12.551	5.04E-05	0.221	ACATTCCT
MA0143.3	MA0143.3.Sox2	GFAP_(modified)	1357	1364	-	13.377	5.04E-05	0.22	CCTTTGTC
MA0139.2	MA0139.2.CTCF	GFAP_(modified)	1327	1341	-	9.83607	5.06E-05	0.0696	GCCTCTATGTGGCAG
MA1130.2	MA1130.2.FOSL2::JUN	GFAP_(modified)	566	574	+	11.9194	5.06E-05	0.111	ATGACTCAC
MA0510.3	MA0510.3.RFX5	GFAP_(modified)	2087	2100	-	7.68966	5.07E-05	0.0908	GTGCCCCTGGCAAC
MA1585.2	MA1585.2.ZKSCAN1	GFAP_(modified)	1731	1739	-	12.1273	5.13E-05	0.221	CCAGTAGGT
MA0812.2	MA0812.2.TFAP2B	GFAP_(modified)	2065	2073	-	11.7273	5.14E-05	0.0789	GCCTGAGGG
MA1616.2	MA1616.2.Prdm15	GFAP_(modified)	1012	1022	-	11.2018	5.14E-05	0.214	GAAACGCTGGA
MA0499.1	MA0499.1.Myod1	GFAP_(modified)	1951	1963	+	12.3265	5.15E-05	0.202	ACCACCTGCCTCA
MA1935.2	MA1935.2.ERF::FOXI1	GFAP_(modified)	1815	1824	-	11.3548	5.17E-05	0.191	AAAAAGGAAG
MA1719.2	MA1719.2.ZNF816	GFAP_(modified)	898	912	+	9.89908	5.19E-05	0.0724	AGGGGACTGGGCAGG
MA0258.2	MA0258.2.ESR2	GFAP_(modified)	2094	2108	+	11.1923	5.20E-05	0.0622	GGGGCACCCGGGCAT
MA1528.2	MA1528.2.NFIX	GFAP_(modified)	524	537	+	9.87234	5.21E-05	0.076	TGGGCTGGCCGCCC
MA0896.2	MA0896.2.Hmx1	GFAP_(modified)	1823	1831	-	11.8902	5.21E-05	0.229	ATCAATTAA
MA0813.1	MA0813.1.TFAP2B	GFAP_(modified)	1500	1512	+	10.7541	5.22E-05	0.0235	GGCCCTTGAGGGT
MA1527.2	MA1527.2.NFIC	GFAP_(modified)	1696	1710	+	3.7069	5.22E-05	0.0983	CTGGAGTGGCGCAAA
MA1564.2	MA1564.2.SP9	GFAP_(modified)	2060	2069	+	11.4182	5.25E-05	0.0689	CCACCCCCTC
MA0065.3	MA0065.3.Pparg::Rxra	GFAP_(modified)	1412	1424	+	11.2883	5.25E-05	0.106	TGGGCAGAGAGCA
MA0609.3	MA0609.3.CREM	GFAP_(modified)	2006	2015	+	11.2994	5.27E-05	0.108	GTGACCTCAG
MA1723.2	MA1723.2.PRDM9	GFAP_(modified)	1098	1117	+	10.0918	5.29E-05	0.0339	GTGGGAGACGGAGGGGTGGC
MA1099.1	MA1099.1.Hes1	GFAP_(modified)	227	236	+	10.1329	5.29E-05	0.178	GCCACGTGTG
MA1516.2	MA1516.2.KLF3	GFAP_(modified)	620	629	+	10.6596	5.32E-05	0.0933	CGCCGCACCC
MA0079.5	MA0079.5.SP1	GFAP_(modified)	1127	1135	+	9.84694	5.34E-05	0.0722	GGGGCGCTG
MA0161.3	MA0161.3.NFIC	GFAP_(modified)	575	581	+	13.374	5.35E-05	0.225	CTTGGCA
MA0819.3	MA0819.3.CLOCK	GFAP_(modified)	229	235	-	12.9655	5.35E-05	0.187	ACACGTG
MA0743.3	MA0743.3.SCRT1	GFAP_(modified)	245	254	-	11.211	5.36E-05	0.234	ACTACAGGTG
MA0516.3	MA0516.3.SP2	GFAP_(modified)	474	482	+	11.1573	5.36E-05	0.157	GGGGAGGAG
MA0766.3	MA0766.3.GATA5	GFAP_(modified)	1278	1285	+	12.1429	5.36E-05	0.236	TGATAAGG
MA0104.5	MA0104.5.MYCN	GFAP_(modified)	228	235	+	11.5843	5.38E-05	0.0966	CCACGTGT
MA0104.5	MA0104.5.MYCN	GFAP_(modified)	228	235	-	11.5843	5.38E-05	0.0966	ACACGTGG
MA0147.2	MA0147.2.Myc	GFAP_(modified)	226	235	-	12.2727	5.42E-05	0.214	ACACGTGGCT
MA0609.3	MA0609.3.CREM	GFAP_(modified)	2006	2015	-	11.2934	5.42E-05	0.108	CTGAGGTCAC
MA2328.1	MA2328.1.ZBED4	GFAP_(modified)	531	540	+	11.0284	5.42E-05	0.147	GCCGCCCCCC
MA0039.2	MA0039.2.Klf4	GFAP_(modified)	621	630	-	11.2857	5.43E-05	0.101	GGGGTGCGGC
MA2100.1	MA2100.1.ZSCAN16	GFAP_(modified)	430	447	+	-20.5745	5.43E-05	0.237	CTGCTCTGACAGAGGCTC
MA0763.2	MA0763.2.ETV3	GFAP_(modified)	952	960	+	11.6197	5.43E-05	0.239	ACCTGAAGT
MA0753.3	MA0753.3.ZNF740	GFAP_(modified)	2060	2069	+	10.2921	5.47E-05	0.0992	CCACCCCCTC
MA0478.2	MA0478.2.FOSL2	GFAP_(modified)	1790	1799	-	11.2545	5.47E-05	0.0798	GGTGGCTCAT
MA1516.2	MA1516.2.KLF3	GFAP_(modified)	530	539	+	10.5957	5.47E-05	0.0933	GGCCGCCCCC
MA1730.2	MA1730.2.ZNF708	GFAP_(modified)	1215	1223	-	10.945	5.48E-05	0.209	CCTGTGCCT
MA0112.4	MA0112.4.ESR1	GFAP_(modified)	1998	2012	-	0.954545	5.48E-05	0.103	AGGTCACTGTGCCCA
MA1524.3	MA1524.3.Msgn1	GFAP_(modified)	886	895	+	10.8788	5.49E-05	0.239	CACAAATGGG
MA0469.1	MA0469.1.E2F3	GFAP_(modified)	23	37	-	10.3276	5.50E-05	0.0863	CTCCCTCTGTGAGTC
MA1538.1	MA1538.1.NR2F1	GFAP_(modified)	1999	2013	+	8.52727	5.50E-05	0.211	GGGCACAGTGACCTC
MA0509.3	MA0509.3.RFX1	GFAP_(modified)	1112	1127	+	-0.102041	5.52E-05	0.201	GGTGGCCAGGGAAACG
MA1976.2	MA1976.2.ZNF320	GFAP_(modified)	845	864	+	8.65169	5.53E-05	0.0385	GGGGGGAGAGGAGGGCTGTC
MA0591.2	MA0591.2.Bach1::Mafk	GFAP_(modified)	565	576	+	8.36842	5.54E-05	0.222	AATGACTCACCT
MA0811.2	MA0811.2.TFAP2B	GFAP_(modified)	2064	2074	+	11.5818	5.54E-05	0.0356	CCCCTCAGGCT
MA1584.2	MA1584.2.ZIC5	GFAP_(modified)	836	850	-	6.23404	5.55E-05	0.0882	CCCCCCCTGCCACCC
MA0736.1	MA0736.1.GLIS2	GFAP_(modified)	533	546	+	8.70492	5.56E-05	0.091	CGCCCCCCAGGGCC
MA0014.1	MA0014.1.Pax5	GFAP_(modified)	1100	1119	+	11.3303	5.57E-05	0.108	GGGAGACGGAGGGGTGGCCA
MA0092.2	MA0092.2.Hand1::Tcf3	GFAP_(modified)	1937	1945	+	11.5281	5.59E-05	0.244	GTCTGGCTC
MA0154.1	MA0154.1.EBF1	GFAP_(modified)	1035	1044	-	11.7755	5.62E-05	0.0469	CCTCTGGGGA
MA1629.2	MA1629.2.Zic2	GFAP_(modified)	409	417	-	11.1626	5.62E-05	0.0905	CACACCAGG
MA1712.2	MA1712.2.ZNF454	GFAP_(modified)	437	453	-	10.065	5.63E-05	0.053	GCCCCCGAGCCTCTGTC
MA1123.3	MA1123.3.TWIST1	GFAP_(modified)	1435	1442	-	11.7967	5.67E-05	0.183	ACAGATGT
MA0657.2	MA0657.2.KLF13	GFAP_(modified)	2076	2092	-	5.36364	5.72E-05	0.181	GGCAACACCCCCTGGCA
MA0145.2	MA0145.2.Tfcp2l1	GFAP_(modified)	518	531	-	11.3131	5.73E-05	0.218	CCAGCCCAATGCTG
MA1940.2	MA1940.2.ETV2::DRGX	GFAP_(modified)	641	652	-	11.1034	5.75E-05	0.226	CGGAAGGCATTT
MA0482.3	MA0482.3.GATA4	GFAP_(modified)	1278	1285	-	11.5528	5.75E-05	0.253	CCTTATCA
MA1716.2	MA1716.2.ZNF76	GFAP_(modified)	1979	1995	+	8.08621	5.76E-05	0.108	GCCCAGGAAGCTCTGCC
MA1596.1	MA1596.1.ZNF460	GFAP_(modified)	2136	2151	+	6.74157	5.78E-05	0.0192	GCCCTCGCATCCCAGG
MA1721.2	MA1721.2.ZNF93	GFAP_(modified)	757	770	+	9.77064	5.80E-05	0.0841	GCCACCGGCGGTGG
MA1977.2	MA1977.2.ZNF324	GFAP_(modified)	2161	2174	+	10.1461	5.81E-05	0.124	AGCCAGAGCAGGTT
MA0731.1	MA0731.1.BCL6B	GFAP_(modified)	865	881	+	-15.2286	5.81E-05	0.254	TGCTTCCCAGAAGTCCA
MA0685.2	MA0685.2.SP4	GFAP_(modified)	939	947	+	9.79775	5.83E-05	0.0788	AGGGCGTAG
MA0813.1	MA0813.1.TFAP2B	GFAP_(modified)	727	739	+	10.4426	5.83E-05	0.0235	GCCCCCTAGGGGC
MA0522.1	MA0522.1.Tcf3	GFAP_(modified)	1951	1961	+	11.7551	5.83E-05	0.121	ACCACCTGCCT
MA0258.2	MA0258.2.ESR2	GFAP_(modified)	1235	1249	-	10.9808	5.86E-05	0.0622	AGGTCACCCCTTCCT
MA0761.3	MA0761.3.ETV1	GFAP_(modified)	1981	1989	+	11.187	5.87E-05	0.252	CCAGGAAGC
MA1604.2	MA1604.2.Ebf2	GFAP_(modified)	537	545	+	11.0813	5.90E-05	0.123	CCCCAGGGC
MA2126.1	MA2126.1.Zfp961	GFAP_(modified)	101	108	-	11.4959	5.93E-05	0.195	GTGCGCCA
MA1643.2	MA1643.2.NFIB	GFAP_(modified)	178	194	+	7.9898	5.95E-05	0.0382	CTGGGCAACATGGCAAG
MA0069.1	MA0069.1.PAX6	GFAP_(modified)	1825	1838	-	10.8222	5.99E-05	0.214	ATTATGCATCAATT
MA1713.2	MA1713.2.ZNF610	GFAP_(modified)	1698	1707	-	10.6633	6.01E-05	0.0837	GCGCCACTCC
MA0050.2	MA0050.2.IRF1	GFAP_(modified)	1636	1656	+	9.25806	6.01E-05	0.0562	CCTTCCTTCCCTTTTTTTTTT
MA2332.1	MA2332.1.ZNF175	GFAP_(modified)	1981	1989	+	10.9858	6.02E-05	0.258	CCAGGAAGC
MA0105.4	MA0105.4.NFKB1	GFAP_(modified)	812	824	-	2.69231	6.04E-05	0.121	CTGGGCATCCCCT
MA0025.3	MA0025.3.NFIL3	GFAP_(modified)	1587	1595	+	11.2797	6.05E-05	0.266	TTATGAAAT
MA1548.2	MA1548.2.PLAGL2	GFAP_(modified)	1920	1927	-	11.623	6.07E-05	0.0574	GGGGCCCT
MA0490.3	MA0490.3.JUNB	GFAP_(modified)	566	574	-	11.4113	6.10E-05	0.134	GTGAGTCAT
MA0744.3	MA0744.3.SCRT2	GFAP_(modified)	245	254	-	10.9908	6.12E-05	0.263	ACTACAGGTG
MA1573.2	MA1573.2.Thap11	GFAP_(modified)	969	982	+	9.11009	6.12E-05	0.259	ACAACAGGGCCCAG
MA0810.2	MA0810.2.TFAP2A	GFAP_(modified)	1992	2002	+	11.4364	6.13E-05	0.0346	TGCCTCTGGGC
MA0853.2	MA0853.2.Alx4	GFAP_(modified)	1823	1834	-	11.4167	6.14E-05	0.269	TGCATCAATTAA
MA0746.3	MA0746.3.SP3	GFAP_(modified)	2081	2091	-	10.1154	6.15E-05	0.126	GCAACACCCCC
MA1531.2	MA1531.2.NR1D1	GFAP_(modified)	2094	2107	+	6.71154	6.17E-05	0.253	GGGGCACCCGGGCA
MA0136.4	MA0136.4.Elf5	GFAP_(modified)	1234	1241	+	11.9919	6.19E-05	0.0875	AAGGAAGG
MA0136.4	MA0136.4.Elf5	GFAP_(modified)	1636	1643	-	11.9919	6.19E-05	0.0875	AAGGAAGG
MA0136.4	MA0136.4.Elf5	GFAP_(modified)	1814	1821	-	11.9919	6.19E-05	0.0875	AAGGAAGG
MA2125.1	MA2125.1.Zfp809	GFAP_(modified)	626	634	+	11.0081	6.20E-05	0.0353	ACCCCAGCC
MA2125.1	MA2125.1.Zfp809	GFAP_(modified)	684	692	+	11.0081	6.20E-05	0.0353	ACCCCAGCC
MA0131.3	MA0131.3.HINFP	GFAP_(modified)	423	430	-	10.8939	6.22E-05	0.201	GCGTCCCC
MA1528.2	MA1528.2.NFIX	GFAP_(modified)	481	494	-	9.34043	6.24E-05	0.076	CTGGCTGTCTGCCT
MA1656.2	MA1656.2.ZNF449	GFAP_(modified)	89	98	-	10.8165	6.24E-05	0.0771	GCGCCCAGCC
MA1941.2	MA1941.2.ETV2::FIGLA	GFAP_(modified)	1946	1958	+	9.93617	6.27E-05	0.213	CAGGTACCACCTG
MA1652.2	MA1652.2.ZKSCAN5	GFAP_(modified)	1489	1497	+	10.4495	6.30E-05	0.0774	GGAAATGAG
MA0815.1	MA0815.1.TFAP2C	GFAP_(modified)	533	545	-	10.0862	6.31E-05	0.0199	GCCCTGGGGGGCG
MA0522.1	MA0522.1.Tcf3	GFAP_(modified)	243	253	+	11.5918	6.31E-05	0.121	CACACCTGTAG
MA0007.2	MA0007.2.AR	GFAP_(modified)	1215	1229	+	11.3846	6.32E-05	0.136	AGGCACAGGGAGGCC
MA0747.2	MA0747.2.SP8	GFAP_(modified)	628	638	+	11.0395	6.33E-05	0.0833	CCCAGCCCCCC
MA2123.1	MA2123.1.Hand1	GFAP_(modified)	490	498	+	11.0081	6.33E-05	0.0632	GCCAGGCCT
MA0154.5	MA0154.5.EBF1	GFAP_(modified)	729	739	+	10.773	6.37E-05	0.0653	CCCCTAGGGGC
MA1599.2	MA1599.2.ZNF682	GFAP_(modified)	721	731	+	10	6.38E-05	0.0574	AGCACAGCCCC
MA1629.2	MA1629.2.Zic2	GFAP_(modified)	2164	2172	+	10.8862	6.39E-05	0.0905	CAGAGCAGG
MA0592.4	MA0592.4.ESRRA	GFAP_(modified)	879	887	+	10.8049	6.41E-05	0.12	CCAAGGACA
MA1712.2	MA1712.2.ZNF454	GFAP_(modified)	1917	1933	-	9.79675	6.42E-05	0.053	GGGTCTGGGGCCCTGAC
MA1643.2	MA1643.2.NFIB	GFAP_(modified)	599	615	+	7.79592	6.42E-05	0.0382	GTGGGCACAGTGCCTGC
MA1976.2	MA1976.2.ZNF320	GFAP_(modified)	1111	1130	+	8.30337	6.42E-05	0.0385	GGGTGGCCAGGGAAACGGGG
MA1979.2	MA1979.2.ZNF416	GFAP_(modified)	175	184	+	10.9571	6.43E-05	0.0223	AGCCTGGGCA
MA1979.2	MA1979.2.ZNF416	GFAP_(modified)	343	352	+	10.9571	6.43E-05	0.0223	AGCCTGGGCA
MA1979.2	MA1979.2.ZNF416	GFAP_(modified)	1688	1697	-	10.9571	6.43E-05	0.0223	AGCCTGGGCA
MA1615.2	MA1615.2.Plagl1	GFAP_(modified)	1921	1928	-	11.2927	6.44E-05	0.222	TGGGGCCC
MA1719.2	MA1719.2.ZNF816	GFAP_(modified)	785	799	-	9.42202	6.46E-05	0.0724	TGGGCACAGGCTGAA
MA0861.2	MA0861.2.TP73	GFAP_(modified)	815	830	-	9.01923	6.47E-05	0.246	CCATGCCTGGGCATCC
MA0137.4	MA0137.4.STAT1	GFAP_(modified)	648	656	+	11.1091	6.48E-05	0.0998	TTCCGAGAA
MA0519.2	MA0519.2.Stat5a::Stat5b	GFAP_(modified)	648	656	-	11.7755	6.48E-05	0.128	TTCTCGGAA
MA2330.1	MA2330.1.ZBTB24	GFAP_(modified)	449	458	-	10.8795	6.50E-05	0.0409	CTCAGGCCCC
MA0095.4	MA0095.4.Yy1	GFAP_(modified)	183	190	+	11.1138	6.51E-05	0.285	CAACATGG
MA1121.2	MA1121.2.TEAD2	GFAP_(modified)	1425	1431	-	13.0273	6.51E-05	0.286	ACATTCC
MA0712.3	MA0712.3.OTX2	GFAP_(modified)	1778	1784	+	12.3984	6.51E-05	0.286	GGGATTA
MA1994.2	MA1994.2.Nkx2-1	GFAP_(modified)	150	156	+	13.15	6.51E-05	0.286	CACTTGA
MA0775.2	MA0775.2.MEIS3	GFAP_(modified)	1189	1195	-	11.5385	6.51E-05	0.271	TTGACAG
MA1928.2	MA1928.2.BNC2	GFAP_(modified)	567	573	-	12.9789	6.51E-05	0.286	TGAGTCA
MA0835.3	MA0835.3.BATF3	GFAP_(modified)	567	573	+	13.1441	6.51E-05	0.286	TGACTCA
MA0489.3	MA0489.3.Jun	GFAP_(modified)	566	573	-	12.0638	6.51E-05	0.143	TGAGTCAT
MA0462.3	MA0462.3.BATF::JUN	GFAP_(modified)	567	573	+	13.016	6.51E-05	0.286	TGACTCA
MA1634.2	MA1634.2.BATF	GFAP_(modified)	567	573	+	12.944	6.51E-05	0.286	TGACTCA
MA1988.2	MA1988.2.Atf3	GFAP_(modified)	567	573	+	12.992	6.51E-05	0.286	TGACTCA
MA0099.2	MA0099.2.FOS::JUN	GFAP_(modified)	567	573	+	11.9703	6.51E-05	0.286	TGACTCA
MA1982.2	MA1982.2.ZNF574	GFAP_(modified)	2108	2121	-	9.73034	6.56E-05	0.0596	GGCTAGACTGGCGA
MA1959.2	MA1959.2.KLF7	GFAP_(modified)	940	947	+	11.5506	6.57E-05	0.113	GGGCGTAG
MA1979.2	MA1979.2.ZNF416	GFAP_(modified)	156	165	-	10.8857	6.57E-05	0.0223	CTTCTGGGCT
MA0813.1	MA0813.1.TFAP2B	GFAP_(modified)	1500	1512	-	10.1148	6.57E-05	0.0235	ACCCTCAAGGGCC
MA0685.2	MA0685.2.SP4	GFAP_(modified)	3	11	-	9.4382	6.60E-05	0.0788	AGGGAGGTG
MA0102.2	MA0102.2.CEBPA	GFAP_(modified)	325	333	-	10.7525	6.60E-05	0.29	TGGCGCAAC
MA2123.1	MA2123.1.Hand1	GFAP_(modified)	1195	1203	-	10.9756	6.60E-05	0.0632	ACCAGGCCT
MA0079.2	MA0079.2.SP1	GFAP_(modified)	1104	1113	-	11.1461	6.62E-05	0.0319	CCCCTCCGTC
MA1979.2	MA1979.2.ZNF416	GFAP_(modified)	901	910	+	10.8714	6.63E-05	0.0223	GGACTGGGCA
MA1512.2	MA1512.2.KLF11	GFAP_(modified)	938	947	-	10.7885	6.63E-05	0.0839	CTACGCCCTC
MA1600.2	MA1600.2.ZNF684	GFAP_(modified)	1418	1431	-	7.19672	6.65E-05	0.054	ACATTCCTGCTCTC
MA1710.2	MA1710.2.ZNF257	GFAP_(modified)	838	847	+	11.3146	6.65E-05	0.0885	GTGGCAGGGG
MA2121.1	MA2121.1.ZNF213	GFAP_(modified)	1979	1990	+	10.7398	6.68E-05	0.0343	GCCCAGGAAGCT
MA1594.1	MA1594.1.ZNF382	GFAP_(modified)	2015	2038	-	4.10101	6.68E-05	0.291	TGGGGAGAGCTCCCCTCACCCCAC
MA1722.2	MA1722.2.ZSCAN31	GFAP_(modified)	2036	2053	+	0.538462	6.71E-05	0.167	CCATAGCTGGGCTGCGGC
MA1548.2	MA1548.2.PLAGL2	GFAP_(modified)	1297	1304	+	11.2951	6.73E-05	0.0574	CGGCCCCC
MA1637.2	MA1637.2.EBF3	GFAP_(modified)	730	738	+	10.8211	6.75E-05	0.0813	CCCTAGGGG
MA1637.2	MA1637.2.EBF3	GFAP_(modified)	729	737	-	10.8211	6.75E-05	0.0813	CCCTAGGGG
MA0492.2	MA0492.2.JUND	GFAP_(modified)	1569	1579	+	10.7872	6.75E-05	0.295	AGTGAGATAAT
MA0734.4	MA0734.4.Gli2	GFAP_(modified)	1110	1118	-	10.5596	6.77E-05	0.113	GGCCACCCC
MA1640.2	MA1640.2.MEIS2	GFAP_(modified)	1086	1094	-	11.2143	6.77E-05	0.298	AGATTTATT
MA0814.3	MA0814.3.TFAP2C	GFAP_(modified)	2065	2073	+	11.0163	6.78E-05	0.0652	CCCTCAGGC
MA0815.1	MA0815.1.TFAP2C	GFAP_(modified)	1500	1512	+	9.87931	6.80E-05	0.0199	GGCCCTTGAGGGT
MA1514.2	MA1514.2.KLF17	GFAP_(modified)	291	304	-	8.84694	6.80E-05	0.0989	ACCTCCCAGCCTTA
MA2003.2	MA2003.2.NKX2-4	GFAP_(modified)	1697	1704	-	11.1552	6.81E-05	0.285	CCACTCCA
MA0079.2	MA0079.2.SP1	GFAP_(modified)	1385	1394	+	11.1236	6.82E-05	0.0319	CCCAGCCCCA
MA0466.4	MA0466.4.CEBPB	GFAP_(modified)	325	334	+	8.55769	6.83E-05	0.151	GTTGCGCCAC
MA1107.3	MA1107.3.KLF9	GFAP_(modified)	2059	2069	+	10.4146	6.83E-05	0.0794	CCCACCCCCTC
MA0871.3	MA0871.3.TFEC	GFAP_(modified)	227	234	-	10.3654	6.85E-05	0.277	CACGTGGC
MA0668.3	MA0668.3.Neurod2	GFAP_(modified)	1435	1442	-	11.1468	6.87E-05	0.288	ACAGATGT
MA1109.2	MA1109.2.NEUROD1	GFAP_(modified)	1435	1442	-	10.7523	6.87E-05	0.291	ACAGATGT
MA1584.2	MA1584.2.ZIC5	GFAP_(modified)	1298	1312	+	5.53191	6.88E-05	0.0882	GGCCCCCTCTTGCCC
MA0466.4	MA0466.4.CEBPB	GFAP_(modified)	325	334	-	8.53846	6.89E-05	0.151	GTGGCGCAAC
MA1992.2	MA1992.2.Ikzf3	GFAP_(modified)	1982	1990	+	10.8257	6.90E-05	0.275	CAGGAAGCT
MA1630.3	MA1630.3.ZNF281	GFAP_(modified)	627	636	-	7.22472	6.90E-05	0.0284	GGGGCTGGGG
MA1630.3	MA1630.3.ZNF281	GFAP_(modified)	1384	1393	-	7.22472	6.90E-05	0.0284	GGGGCTGGGG
MA0510.3	MA0510.3.RFX5	GFAP_(modified)	1113	1126	+	6.87931	6.90E-05	0.0908	GTGGCCAGGGAAAC
MA0729.1	MA0729.1.RARA	GFAP_(modified)	274	291	+	-9.81818	6.91E-05	0.171	GAGGTGAGGGGATCACTT
MA0740.2	MA0740.2.KLF14	GFAP_(modified)	474	482	+	10.5506	6.93E-05	0.103	GGGGAGGAG
MA0795.1	MA0795.1.SMAD3	GFAP_(modified)	2113	2122	+	9.49091	7.01E-05	0.282	AGTCTAGCCC
MA1712.2	MA1712.2.ZNF454	GFAP_(modified)	461	477	+	9.60976	7.03E-05	0.053	GGCTCTGTGAGCTGGGG
MA0829.3	MA0829.3.SREBF1	GFAP_(modified)	809	818	-	10.6016	7.05E-05	0.292	ATCCCCTGAT
MA1485.1	MA1485.1.FERD3L	GFAP_(modified)	1949	1962	-	6.97872	7.05E-05	0.13	GAGGCAGGTGGTAC
MA0114.3	MA0114.3.Hnf4a	GFAP_(modified)	1611	1626	+	2.92727	7.06E-05	0.146	CAGGTCAGAGGTCATC
MA0524.3	MA0524.3.TFAP2C	GFAP_(modified)	2064	2074	+	11.1633	7.06E-05	0.043	CCCCTCAGGCT
MA1464.2	MA1464.2.ARNT2	GFAP_(modified)	227	234	+	12.0426	7.06E-05	0.285	GCCACGTG
MA0007.2	MA0007.2.AR	GFAP_(modified)	784	798	-	11.1731	7.08E-05	0.136	GGGCACAGGCTGAAT
MA1930.2	MA1930.2.CTCF	GFAP_(modified)	725	757	-	7.15596	7.14E-05	0.121	CGCCACACAGCAAGGGCAGCCCCTAGGGGGCTG
MA0872.1	MA0872.1.TFAP2A	GFAP_(modified)	1500	1512	+	10.1967	7.15E-05	0.032	GGCCCTTGAGGGT
MA0782.3	MA0782.3.PKNOX1	GFAP_(modified)	53	62	-	10.5674	7.17E-05	0.307	TGATGGACAG
MA0813.1	MA0813.1.TFAP2B	GFAP_(modified)	533	545	+	9.86885	7.17E-05	0.0235	CGCCCCCCAGGGC
MA0742.2	MA0742.2.KLF12	GFAP_(modified)	474	482	+	9.34831	7.20E-05	0.112	GGGGAGGAG
MA1986.2	MA1986.2.ZNF692	GFAP_(modified)	998	1005	-	12.1731	7.21E-05	0.0809	GGGCCCAA
MA1629.2	MA1629.2.Zic2	GFAP_(modified)	744	752	-	10.6748	7.21E-05	0.0905	CACAGCAAG
MA0867.3	MA0867.3.SOX4	GFAP_(modified)	1357	1364	+	12.0192	7.22E-05	0.317	GACAAAGG
MA2341.1	MA2341.1.FEZF2	GFAP_(modified)	172	179	+	11.1714	7.22E-05	0.0234	ACCAGCCT
MA0697.1	MA0697.1.ZIC3	GFAP_(modified)	829	843	-	7.92857	7.22E-05	0.188	TGCCACCCACTGTCC
MA2125.1	MA2125.1.Zfp809	GFAP_(modified)	868	876	+	10.748	7.23E-05	0.036	TTCCCAGAA
MA0600.3	MA0600.3.RFX2	GFAP_(modified)	1113	1126	-	6.05714	7.24E-05	0.317	GTTTCCCTGGCCAC
MA1711.2	MA1711.2.ZNF343	GFAP_(modified)	864	879	+	6.3617	7.26E-05	0.141	CTGCTTCCCAGAAGTC
MA0463.1	MA0463.1.Bcl6	GFAP_(modified)	1074	1087	-	10.6452	7.28E-05	0.159	TTTCCTCGAGTTCC
MA0815.1	MA0815.1.TFAP2C	GFAP_(modified)	727	739	-	9.68966	7.28E-05	0.0199	GCCCCTAGGGGGC
MA1599.2	MA1599.2.ZNF682	GFAP_(modified)	87	97	-	9.78049	7.29E-05	0.0574	CGCCCAGCCCA
MA1961.2	MA1961.2.PATZ1	GFAP_(modified)	627	637	-	9.35955	7.30E-05	0.089	GGGGGCTGGGG
MA1592.2	MA1592.2.ZNF274	GFAP_(modified)	880	891	-	8.55319	7.30E-05	0.32	TTTGTGTCCTTG
MA0815.1	MA0815.1.TFAP2C	GFAP_(modified)	727	739	+	9.67241	7.32E-05	0.0199	GCCCCCTAGGGGC
MA0692.2	MA0692.2.TFEB	GFAP_(modified)	227	234	-	11.2115	7.33E-05	0.301	CACGTGGC
MA1933.2	MA1933.2.ELK1::SREBF2	GFAP_(modified)	2184	2198	-	8.17742	7.34E-05	0.268	GCGGAGGTGATGCGT
MA1517.2	MA1517.2.KLF6	GFAP_(modified)	2082	2090	-	11.2727	7.36E-05	0.145	CAACACCCC
MA1947.2	MA1947.2.ETV5::FOXO1	GFAP_(modified)	968	977	+	11.0286	7.36E-05	0.323	GACAACAGGG
MA0815.1	MA0815.1.TFAP2C	GFAP_(modified)	2062	2074	+	9.65517	7.37E-05	0.0199	ACCCCCTCAGGCT
MA1515.2	MA1515.2.KLF2	GFAP_(modified)	2060	2067	+	10.8727	7.38E-05	0.0892	CCACCCCC
MA0018.2	MA0018.2.CREB1	GFAP_(modified)	2007	2014	-	11.3964	7.40E-05	0.295	TGAGGTCA
MA1101.3	MA1101.3.BACH2	GFAP_(modified)	1955	1965	-	7.66667	7.40E-05	0.108	CATGAGGCAGG
MA0741.1	MA0741.1.KLF16	GFAP_(modified)	1377	1387	+	10.3103	7.42E-05	0.0547	TCCCAGCCCCC
MA0872.1	MA0872.1.TFAP2A	GFAP_(modified)	727	739	+	10.1148	7.43E-05	0.032	GCCCCCTAGGGGC
MA0599.1	MA0599.1.KLF5	GFAP_(modified)	474	483	-	11.0204	7.50E-05	0.121	CCTCCTCCCC
MA2094.1	MA2094.1.PAX8	GFAP_(modified)	1162	1177	-	8.96154	7.50E-05	0.281	CGTTACACATGAGCTG
MA0003.5	MA0003.5.TFAP2A	GFAP_(modified)	536	544	+	10.4878	7.51E-05	0.0586	CCCCCAGGG
MA1587.1	MA1587.1.ZNF135	GFAP_(modified)	984	997	+	7.91837	7.52E-05	0.0473	TCTCAGGCTCCTAG
MA1630.1	MA1630.1.Znf281	GFAP_(modified)	1380	1390	-	9.31633	7.55E-05	0.252	GCTGGGGGCTG
MA0815.1	MA0815.1.TFAP2C	GFAP_(modified)	1500	1512	-	9.58621	7.55E-05	0.0199	ACCCTCAAGGGCC
MA1596.1	MA1596.1.ZNF460	GFAP_(modified)	472	487	-	6.02247	7.57E-05	0.0227	TCTGCCTCCTCCCCAG
MA1710.2	MA1710.2.ZNF257	GFAP_(modified)	1224	1233	+	10.8989	7.64E-05	0.0885	GAGGCCAGAC
MA1722.2	MA1722.2.ZSCAN31	GFAP_(modified)	2129	2146	+	0.0576923	7.64E-05	0.167	TCATAAAGCCCTCGCATC
MA1561.2	MA1561.2.SOX12	GFAP_(modified)	589	598	-	10.6066	7.66E-05	0.336	CCCGAACATT
MA0837.3	MA0837.3.CEBPE	GFAP_(modified)	325	334	-	9.25	7.66E-05	0.169	GTGGCGCAAC
MA0088.2	MA0088.2.ZNF143	GFAP_(modified)	1978	1993	+	0.896552	7.66E-05	0.327	TGCCCAGGAAGCTCTG
MA0698.2	MA0698.2.ZBTB18	GFAP_(modified)	106	116	-	9.4	7.67E-05	0.323	TTACAGTTGTG
MA2330.1	MA2330.1.ZBTB24	GFAP_(modified)	2146	2155	+	10.7289	7.68E-05	0.0409	CCCAGGAGCG
MA1569.2	MA1569.2.TFAP2E	GFAP_(modified)	536	544	+	11.9388	7.68E-05	0.0575	CCCCCAGGG
MA0150.3	MA0150.3.Nfe2l2	GFAP_(modified)	566	576	+	9.78788	7.71E-05	0.338	ATGACTCACCT
MA1514.2	MA1514.2.KLF17	GFAP_(modified)	1174	1187	-	8.54082	7.72E-05	0.0989	TCCACAAAGCCGTT
MA0837.3	MA0837.3.CEBPE	GFAP_(modified)	325	334	+	9.23077	7.72E-05	0.169	GTTGCGCCAC
MA0498.1	MA0498.1.Meis1	GFAP_(modified)	1187	1201	+	10.8621	7.73E-05	0.0915	AGCTGTCAAGGCCTG
MA0154.5	MA0154.5.EBF1	GFAP_(modified)	728	738	-	10.4113	7.77E-05	0.0653	CCCCTAGGGGG
MA1110.1	MA1110.1.NR1H4	GFAP_(modified)	2003	2013	+	10.7424	7.77E-05	0.341	ACAGTGACCTC
MA1652.2	MA1652.2.ZKSCAN5	GFAP_(modified)	273	281	+	10.211	7.77E-05	0.0774	TGAGGTGAG
MA0144.3	MA0144.3.STAT3	GFAP_(modified)	648	656	+	10.7959	7.78E-05	0.085	TTCCGAGAA
MA1517.2	MA1517.2.KLF6	GFAP_(modified)	2058	2066	+	11.2545	7.81E-05	0.145	CCCCACCCC
MA1124.1	MA1124.1.ZNF24	GFAP_(modified)	1405	1417	-	9.10909	7.83E-05	0.171	TGCCCATTCATTC
MA0815.1	MA0815.1.TFAP2C	GFAP_(modified)	533	545	+	9.48276	7.83E-05	0.0199	CGCCCCCCAGGGC
MA0729.1	MA0729.1.RARA	GFAP_(modified)	560	577	-	-10.4697	7.83E-05	0.171	AAGGTGAGTCATTCACTG
MA1976.2	MA1976.2.ZNF320	GFAP_(modified)	413	432	+	7.82022	7.87E-05	0.0401	GTGTGGAGTAGGGGACGCTG
MA0493.3	MA0493.3.KLF1	GFAP_(modified)	940	947	+	10.4494	7.88E-05	0.147	GGGCGTAG
MA1982.2	MA1982.2.ZNF574	GFAP_(modified)	1284	1297	+	9.30337	7.88E-05	0.0596	GGCAAGAGAGTGCC
MA0059.2	MA0059.2.MAX::MYC	GFAP_(modified)	227	236	-	10.2755	7.89E-05	0.317	CACACGTGGC
MA0872.1	MA0872.1.TFAP2A	GFAP_(modified)	727	739	-	9.96721	7.90E-05	0.032	GCCCCTAGGGGGC
MA0733.2	MA0733.2.EGR4	GFAP_(modified)	817	827	+	10.1273	7.92E-05	0.122	ATGCCCAGGCA
MA0155.1	MA0155.1.INSM1	GFAP_(modified)	1387	1398	-	9.39796	7.95E-05	0.106	GTTCTGGGGCTG
MA0499.3	MA0499.3.MYOD1	GFAP_(modified)	1952	1960	+	10.8293	7.95E-05	0.295	CCACCTGCC
MA0039.2	MA0039.2.Klf4	GFAP_(modified)	2082	2091	+	10.4184	7.98E-05	0.101	GGGGTGTTGC
MA1508.2	MA1508.2.IKZF1	GFAP_(modified)	1421	1428	+	11.3659	7.98E-05	0.341	AGCAGGAA
MA0779.2	MA0779.2.PAX1	GFAP_(modified)	1162	1177	-	5.07273	8.00E-05	0.315	CGTTACACATGAGCTG
MA0003.5	MA0003.5.TFAP2A	GFAP_(modified)	1757	1765	+	10.3821	8.01E-05	0.0586	GCCTCAGCC
MA1719.2	MA1719.2.ZNF816	GFAP_(modified)	846	860	+	8.94495	8.02E-05	0.0724	GGGGGAGAGGAGGGC
MA1980.1	MA1980.1.ZNF418	GFAP_(modified)	707	721	+	8.53535	8.05E-05	0.35	CTTGGGATAAAAGCA
MA0733.2	MA0733.2.EGR4	GFAP_(modified)	2134	2144	+	10.1091	8.05E-05	0.122	AAGCCCTCGCA
MA0592.4	MA0592.4.ESRRA	GFAP_(modified)	1244	1252	-	10.4959	8.07E-05	0.12	TCCAGGTCA
MA0258.2	MA0258.2.ESR2	GFAP_(modified)	422	436	+	10.4038	8.07E-05	0.0686	AGGGGACGCTGCTCT
MA2097.1	MA2097.1.ZNF75A	GFAP_(modified)	1429	1440	-	8.43103	8.10E-05	0.174	AGATGTCCCACA
MA0500.1	MA0500.1.Myog	GFAP_(modified)	1950	1960	-	11.3469	8.11E-05	0.31	GGCAGGTGGTA
MA1731.2	MA1731.2.ZNF768	GFAP_(modified)	1892	1900	-	10.7978	8.12E-05	0.0963	CCCTCTCTC
MA1559.2	MA1559.2.SNAI3	GFAP_(modified)	1951	1959	-	10.4	8.13E-05	0.178	GCAGGTGGT
MA0504.2	MA0504.2.NR2C2	GFAP_(modified)	837	850	+	8.98571	8.13E-05	0.166	GGTGGCAGGGGGGG
MA0469.1	MA0469.1.E2F3	GFAP_(modified)	6	20	+	9	8.14E-05	0.0863	CTCCCTCTCTGTGCT
MA0815.1	MA0815.1.TFAP2C	GFAP_(modified)	2062	2074	-	9.36207	8.16E-05	0.0199	AGCCTGAGGGGGT
MA1528.2	MA1528.2.NFIX	GFAP_(modified)	601	614	-	8.48936	8.18E-05	0.076	CAGGCACTGTGCCC
MA1627.2	MA1627.2.Wt1	GFAP_(modified)	2060	2069	+	10.1951	8.18E-05	0.112	CCACCCCCTC
MA0144.1	MA0144.1.Stat3	GFAP_(modified)	647	656	-	10.4848	8.19E-05	0.135	TTCTCGGAAG
MA0740.2	MA0740.2.KLF14	GFAP_(modified)	596	604	+	10.2247	8.20E-05	0.103	GGGGTGGGC
MA1982.2	MA1982.2.ZNF574	GFAP_(modified)	1413	1426	+	9.21348	8.21E-05	0.0596	GGGCAGAGAGCAGG
MA1548.2	MA1548.2.PLAGL2	GFAP_(modified)	1298	1305	+	11.1148	8.21E-05	0.0574	GGCCCCCT
MA1569.2	MA1569.2.TFAP2E	GFAP_(modified)	536	544	-	11.8367	8.23E-05	0.0575	CCCTGGGGG
MA0014.1	MA0014.1.Pax5	GFAP_(modified)	1159	1178	+	10.7064	8.24E-05	0.108	AGCCAGCTCATGTGTAACGG
MA0050.2	MA0050.2.IRF1	GFAP_(modified)	378	398	-	8.45161	8.27E-05	0.0562	TTTTTTTTTTTTTTTTTTTTT
MA0050.2	MA0050.2.IRF1	GFAP_(modified)	379	399	-	8.45161	8.27E-05	0.0562	TTTTTTTTTTTTTTTTTTTTT
MA0050.2	MA0050.2.IRF1	GFAP_(modified)	380	400	-	8.45161	8.27E-05	0.0562	TTTTTTTTTTTTTTTTTTTTT
MA0510.3	MA0510.3.RFX5	GFAP_(modified)	2087	2100	+	6.37931	8.28E-05	0.0908	GTTGCCAGGGGCAC
MA1625.2	MA1625.2.Stat5b	GFAP_(modified)	1468	1476	-	10.4587	8.30E-05	0.0906	TTCCCAGCA
MA1625.2	MA1625.2.Stat5b	GFAP_(modified)	1539	1547	+	10.4587	8.30E-05	0.0906	TTCCCAGCA
MA2125.1	MA2125.1.Zfp809	GFAP_(modified)	253	261	+	10.4715	8.32E-05	0.0368	GTCCCAGCT
MA0647.2	MA0647.2.GRHL1	GFAP_(modified)	1516	1525	+	10.3455	8.34E-05	0.365	GAACAGGTTC
MA0119.1	MA0119.1.NFIC::TLX1	GFAP_(modified)	481	494	+	4.61224	8.35E-05	0.332	AGGCAGACAGCCAG
MA0747.2	MA0747.2.SP8	GFAP_(modified)	2054	2064	+	10.5263	8.35E-05	0.0833	CCAACCCCACC
MA0122.4	MA0122.4.Nkx3-2	GFAP_(modified)	284	293	+	11.398	8.35E-05	0.367	GATCACTTAA
MA2121.1	MA2121.1.ZNF213	GFAP_(modified)	2099	2110	+	10.374	8.35E-05	0.0343	ACCCGGGCATCG
MA0070.2	MA0070.2.PBX1	GFAP_(modified)	1343	1351	-	11.0204	8.39E-05	0.368	GTCAATCAT
MA2121.1	MA2121.1.ZNF213	GFAP_(modified)	785	796	-	10.3659	8.39E-05	0.0343	GCACAGGCTGAA
MA0592.4	MA0592.4.ESRRA	GFAP_(modified)	571	579	-	10.439	8.40E-05	0.12	CCAAGGTGA
MA0691.1	MA0691.1.TFAP4	GFAP_(modified)	1561	1570	+	10.2182	8.42E-05	0.199	TACAGCTGAG
MA0515.1	MA0515.1.Sox6	GFAP_(modified)	1355	1364	-	11.1	8.42E-05	0.367	CCTTTGTCTA
MA0072.2	MA0072.2.RORA	GFAP_(modified)	1877	1887	-	6.60674	8.44E-05	0.185	AAGGTGGGTCA
MA0498.1	MA0498.1.Meis1	GFAP_(modified)	858	872	+	10.6897	8.45E-05	0.0915	GGCTGTCTGCTTCCC
MA0753.3	MA0753.3.ZNF740	GFAP_(modified)	2059	2068	+	9.32584	8.45E-05	0.102	CCCACCCCCT
MA0742.2	MA0742.2.KLF12	GFAP_(modified)	939	947	+	8.66292	8.46E-05	0.112	AGGGCGTAG
MA0516.3	MA0516.3.SP2	GFAP_(modified)	852	860	+	9.82022	8.46E-05	0.157	GAGGAGGGC
MA0149.1	MA0149.1.EWSR1-FLI1	GFAP_(modified)	474	491	+	-15.6842	8.47E-05	0.0935	GGGGAGGAGGCAGACAGC
MA0524.3	MA0524.3.TFAP2C	GFAP_(modified)	2063	2073	-	10.8878	8.48E-05	0.0431	GCCTGAGGGGG
MA1564.2	MA1564.2.SP9	GFAP_(modified)	1107	1116	-	10.6909	8.48E-05	0.0834	CCACCCCTCC
MA1599.2	MA1599.2.ZNF682	GFAP_(modified)	670	680	-	9.55285	8.51E-05	0.0574	ATGCAAGCCCC
MA2123.1	MA2123.1.Hand1	GFAP_(modified)	507	515	+	10.748	8.52E-05	0.0653	AGCAGACCT
MA0657.2	MA0657.2.KLF13	GFAP_(modified)	1966	1982	-	3.96364	8.53E-05	0.181	GGGCACGCCAACTCCTG
MA0745.3	MA0745.3.SNAI2	GFAP_(modified)	1952	1959	+	10.7959	8.53E-05	0.168	CCACCTGC
MA0154.5	MA0154.5.EBF1	GFAP_(modified)	960	970	+	10.1277	8.55E-05	0.0653	TCTCCAGGGAC
MA2330.1	MA2330.1.ZBTB24	GFAP_(modified)	978	987	+	10.5361	8.57E-05	0.0409	CCCAGGTCTC
MA0009.2	MA0009.2.TBXT	GFAP_(modified)	1560	1575	+	7.25	8.57E-05	0.375	TTACAGCTGAGTGAGA
MA1123.3	MA1123.3.TWIST1	GFAP_(modified)	1622	1629	-	11.1707	8.60E-05	0.183	CCAGATGA
MA0807.1	MA0807.1.TBX5	GFAP_(modified)	242	249	-	10.4138	8.60E-05	0.361	AGGTGTGT
MA1573.1	MA1573.1.THAP11	GFAP_(modified)	294	312	-	4.10606	8.62E-05	0.129	CAGCCTCAACCTCCCAGCC
MA0079.5	MA0079.5.SP1	GFAP_(modified)	92	100	+	8.11224	8.63E-05	0.0722	TGGGCGCAG
MA0079.5	MA0079.5.SP1	GFAP_(modified)	2058	2066	-	8.11224	8.63E-05	0.0722	GGGGTGGGG
MA1643.2	MA1643.2.NFIB	GFAP_(modified)	1470	1486	-	7.02041	8.65E-05	0.0442	CTAGGCCTCATTCCCAG
MA0470.3	MA0470.3.E2F4	GFAP_(modified)	751	763	-	9.87755	8.66E-05	0.141	CGGTGGCGCCACA
MA1599.2	MA1599.2.ZNF682	GFAP_(modified)	626	636	+	9.53659	8.68E-05	0.0574	ACCCCAGCCCC
MA0685.2	MA0685.2.SP4	GFAP_(modified)	2058	2066	-	7.26966	8.71E-05	0.0788	GGGGTGGGG
MA0501.2	MA0501.2.MAF::NFE2	GFAP_(modified)	566	576	+	8.36066	8.72E-05	0.382	ATGACTCACCT
MA1576.2	MA1576.2.THRB	GFAP_(modified)	1308	1325	+	3.82857	8.73E-05	0.334	TGCCCTATCAGGACCTCC
MA1619.2	MA1619.2.Ptf1A	GFAP_(modified)	1562	1569	+	11.2294	8.75E-05	0.353	ACAGCTGA
MA0519.2	MA0519.2.Stat5a::Stat5b	GFAP_(modified)	1886	1894	+	11.0408	8.76E-05	0.128	TTCCTAGAG
MA0095.2	MA0095.2.YY1	GFAP_(modified)	183	194	+	10.0385	8.77E-05	0.385	CAACATGGCAAG
MA1982.2	MA1982.2.ZNF574	GFAP_(modified)	928	941	+	9.06742	8.78E-05	0.0596	GACCAGAGTGGAGG
MA1131.2	MA1131.2.FOSL2::JUN	GFAP_(modified)	2006	2015	+	10.4194	8.78E-05	0.385	GTGACCTCAG
MA0736.1	MA0736.1.GLIS2	GFAP_(modified)	1796	1809	+	7.47541	8.78E-05	0.091	CACCCCACTCAGCC
MA1967.2	MA1967.2.TFAP4::FLI1	GFAP_(modified)	1945	1958	+	2.03448	8.79E-05	0.335	CCAGGTACCACCTG
MA1987.2	MA1987.2.ZNF701	GFAP_(modified)	1231	1247	+	8.66972	8.80E-05	0.0909	GACAAGGAAGGGGTGAC
MA0734.4	MA0734.4.Gli2	GFAP_(modified)	596	604	-	9.99083	8.85E-05	0.113	GCCCACCCC
MA0163.1	MA0163.1.PLAG1	GFAP_(modified)	1301	1314	-	4.73469	8.88E-05	0.0699	TAGGGCAAGAGGGG
MA1976.2	MA1976.2.ZNF320	GFAP_(modified)	1377	1396	-	7.51685	8.93E-05	0.0401	TCTGGGGCTGGGGGCTGGGA
MA0113.2	MA0113.2.NR3C1	GFAP_(modified)	1998	2012	+	10.1667	8.94E-05	0.389	TGGGCACAGTGACCT
MA0872.1	MA0872.1.TFAP2A	GFAP_(modified)	533	545	-	9.62295	8.96E-05	0.032	GCCCTGGGGGGCG
MA1938.2	MA1938.2.ERF::NHLH1	GFAP_(modified)	1951	1966	+	5.88571	8.97E-05	0.356	ACCACCTGCCTCATGC
MA1961.2	MA1961.2.PATZ1	GFAP_(modified)	621	631	-	8.76404	8.97E-05	0.089	TGGGGTGCGGC
MA1599.2	MA1599.2.ZNF682	GFAP_(modified)	1383	1393	+	9.44715	9.00E-05	0.0574	CCCCCAGCCCC
MA0003.5	MA0003.5.TFAP2A	GFAP_(modified)	1993	2001	+	10.252	9.00E-05	0.0586	GCCTCTGGG
MA0463.3	MA0463.3.BCL6	GFAP_(modified)	1075	1087	+	9.14474	9.01E-05	0.197	GAACTCGAGGAAA
MA0810.2	MA0810.2.TFAP2A	GFAP_(modified)	728	738	+	10.8545	9.02E-05	0.0424	CCCCCTAGGGG
MA2341.1	MA2341.1.FEZF2	GFAP_(modified)	88	95	-	10.7714	9.02E-05	0.0234	CCCAGCCC
MA2341.1	MA2341.1.FEZF2	GFAP_(modified)	628	635	+	10.7714	9.02E-05	0.0234	CCCAGCCC
MA2341.1	MA2341.1.FEZF2	GFAP_(modified)	1378	1385	+	10.7714	9.02E-05	0.0234	CCCAGCCC
MA2341.1	MA2341.1.FEZF2	GFAP_(modified)	1385	1392	+	10.7714	9.02E-05	0.0234	CCCAGCCC
MA1548.2	MA1548.2.PLAGL2	GFAP_(modified)	448	455	-	11	9.03E-05	0.0574	AGGCCCCC
MA1627.2	MA1627.2.Wt1	GFAP_(modified)	844	853	-	10.0163	9.03E-05	0.112	TCTCCCCCCC
MA0839.2	MA0839.2.CREB3L1	GFAP_(modified)	133	145	-	7.83607	9.06E-05	0.381	TTCCACATCAGCC
MA0050.2	MA0050.2.IRF1	GFAP_(modified)	381	401	-	8.20968	9.08E-05	0.0562	CTTTTTTTTTTTTTTTTTTTT
MA0137.4	MA0137.4.STAT1	GFAP_(modified)	1468	1476	+	10.4182	9.10E-05	0.0998	TGCTGGGAA
MA0137.4	MA0137.4.STAT1	GFAP_(modified)	1539	1547	-	10.4182	9.10E-05	0.0998	TGCTGGGAA
MA0505.3	MA0505.3.Nr5A2	GFAP_(modified)	879	887	-	10.0976	9.10E-05	0.192	TGTCCTTGG
MA0493.1	MA0493.1.Klf1	GFAP_(modified)	2082	2092	-	10.1667	9.12E-05	0.185	GGCAACACCCC
MA0742.2	MA0742.2.KLF12	GFAP_(modified)	92	100	+	8.55056	9.13E-05	0.112	TGGGCGCAG
MA2122.1	MA2122.1.Ebf4	GFAP_(modified)	729	739	+	10.0071	9.14E-05	0.12	CCCCTAGGGGC
MA2122.1	MA2122.1.Ebf4	GFAP_(modified)	536	546	+	10	9.15E-05	0.12	CCCCCAGGGCC
MA1981.2	MA1981.2.ZNF530	GFAP_(modified)	796	809	+	7.89796	9.18E-05	0.108	CCCAGGAAAGGGGA
MA0488.2	MA0488.2.JUN	GFAP_(modified)	2006	2015	-	9.79592	9.19E-05	0.403	CTGAGGTCAC
MA2340.1	MA2340.1.Zbtb2	GFAP_(modified)	760	769	+	10.4326	9.20E-05	0.149	ACCGGCGGTG
MA0509.3	MA0509.3.RFX1	GFAP_(modified)	1112	1127	-	-2.38776	9.20E-05	0.201	CGTTTCCCTGGCCACC
MA0736.1	MA0736.1.GLIS2	GFAP_(modified)	837	850	-	7.34426	9.21E-05	0.091	CCCCCCCTGCCACC
MA0071.1	MA0071.1.RORA	GFAP_(modified)	1608	1617	+	11.2959	9.23E-05	0.4	AAGCAGGTCA
MA1981.2	MA1981.2.ZNF530	GFAP_(modified)	2157	2170	+	7.87755	9.25E-05	0.108	GCAGAGCCAGAGCA
MA0739.2	MA0739.2.Hic1	GFAP_(modified)	599	606	-	11.0769	9.26E-05	0.366	GTGCCCAC
MA1723.2	MA1723.2.PRDM9	GFAP_(modified)	619	638	-	8.85714	9.27E-05	0.0509	GGGGGGCTGGGGTGCGGCGG
MA1653.2	MA1653.2.ZNF148	GFAP_(modified)	473	482	-	9.63265	9.27E-05	0.0425	CTCCTCCCCA
MA1945.2	MA1945.2.ETV5::FIGLA	GFAP_(modified)	1953	1966	-	7.56897	9.29E-05	0.329	GCATGAGGCAGGTG
MA1710.2	MA1710.2.ZNF257	GFAP_(modified)	1113	1122	+	10.3146	9.30E-05	0.0885	GTGGCCAGGG
MA0146.3	MA0146.3.Zfx	GFAP_(modified)	1195	1204	-	10.6364	9.30E-05	0.119	GACCAGGCCT
MA0736.1	MA0736.1.GLIS2	GFAP_(modified)	631	644	+	7.31148	9.32E-05	0.091	AGCCCCCCTCAAAT
MA0017.3	MA0017.3.NR2F1	GFAP_(modified)	1344	1355	-	10.7885	9.32E-05	0.184	AAGGGTCAATCA
MA0742.1	MA0742.1.Klf12	GFAP_(modified)	2056	2070	+	7.37705	9.33E-05	0.381	AACCCCACCCCCTCA
MA0599.1	MA0599.1.KLF5	GFAP_(modified)	2017	2026	-	10.4082	9.36E-05	0.121	CCCTCACCCC
MA0163.1	MA0163.1.PLAG1	GFAP_(modified)	448	461	+	4.57143	9.37E-05	0.0699	GGGGGCCTGAGCTG
MA0816.1	MA0816.1.Ascl2	GFAP_(modified)	1951	1960	+	10.4571	9.37E-05	0.401	ACCACCTGCC
MA1573.1	MA1573.1.THAP11	GFAP_(modified)	2134	2152	+	3.84848	9.38E-05	0.129	AAGCCCTCGCATCCCAGGA
MA2125.1	MA2125.1.Zfp809	GFAP_(modified)	17	25	-	10.3171	9.41E-05	0.0375	GTCCCAGCA
MA0080.7	MA0080.7.Spi1	GFAP_(modified)	1812	1824	-	9.73171	9.42E-05	0.393	AAAAAGGAAGGAA
MA0676.1	MA0676.1.Nr2e1	GFAP_(modified)	211	219	+	10.9828	9.43E-05	0.414	AAAAGTTAA
MA0813.1	MA0813.1.TFAP2B	GFAP_(modified)	533	545	-	8.98361	9.45E-05	0.0279	GCCCTGGGGGGCG
MA0073.2	MA0073.2.RREB1	GFAP_(modified)	1025	1043	+	2.74312	9.45E-05	0.0636	AACCCATCCATCCCCAGAG
MA0734.4	MA0734.4.Gli2	GFAP_(modified)	835	843	-	9.88991	9.45E-05	0.113	TGCCACCCA
MA1627.2	MA1627.2.Wt1	GFAP_(modified)	5	14	+	9.91057	9.47E-05	0.112	CCTCCCTCTC
MA0149.1	MA0149.1.EWSR1-FLI1	GFAP_(modified)	1413	1430	+	-16.1053	9.47E-05	0.0935	GGGCAGAGAGCAGGAATG
MA0774.1	MA0774.1.MEIS2	GFAP_(modified)	692	699	+	11.5862	9.49E-05	0.2	CTGACAGC
MA1969.2	MA1969.2.THRA	GFAP_(modified)	32	49	-	6.57895	9.50E-05	0.128	GCCTCCTGAGGTCTCCCT
MA0083.3	MA0083.3.SRF	GFAP_(modified)	1273	1288	+	4.03279	9.54E-05	0.417	AGTCCTGATAAGGCAA
MA0073.2	MA0073.2.RREB1	GFAP_(modified)	1797	1815	+	2.70642	9.56E-05	0.0636	ACCCCACTCAGCCCTTTCC
MA0734.2	MA0734.2.GLI2	GFAP_(modified)	744	758	-	5.63265	9.56E-05	0.177	GCGCCACACAGCAAG
MA1712.2	MA1712.2.ZNF454	GFAP_(modified)	1941	1957	+	8.95935	9.56E-05	0.0578	GGCTCCAGGTACCACCT
MA0146.3	MA0146.3.Zfx	GFAP_(modified)	538	547	+	10.5152	9.60E-05	0.119	CCCAGGGCCT
MA0811.2	MA0811.2.TFAP2B	GFAP_(modified)	728	738	-	10.7273	9.62E-05	0.0515	CCCCTAGGGGG
MA0691.1	MA0691.1.TFAP4	GFAP_(modified)	1561	1570	-	9.89091	9.64E-05	0.199	CTCAGCTGTA
MA1114.2	MA1114.2.PBX3	GFAP_(modified)	52	62	-	9.98582	9.64E-05	0.197	TGATGGACAGA
MA0144.1	MA0144.1.Stat3	GFAP_(modified)	648	657	+	10.1212	9.64E-05	0.135	TTCCGAGAAG
MA0124.1	MA0124.1.NKX3-1	GFAP_(modified)	1844	1850	-	12.3232	9.66E-05	0.424	ATACTTA
MA0063.1	MA0063.1.Nkx2-5	GFAP_(modified)	1823	1829	+	9.9802	9.66E-05	0.424	TTAATTG
MA1599.2	MA1599.2.ZNF682	GFAP_(modified)	2051	2061	+	9.30081	9.67E-05	0.0574	GGCCCAACCCC
MA1985.1	MA1985.1.ZNF669	GFAP_(modified)	2100	2114	-	8.55285	9.70E-05	0.18	CTGGCGATGCCCGGG
MA1987.2	MA1987.2.ZNF701	GFAP_(modified)	544	560	-	8.44954	9.70E-05	0.0909	GGGCATGAAGAGGAGGC
MA1956.2	MA1956.2.FOXO1::FLI1	GFAP_(modified)	1591	1603	+	6.94286	9.71E-05	0.424	GAAATCAAAAAGT
MA0697.1	MA0697.1.ZIC3	GFAP_(modified)	1298	1312	+	7.12857	9.72E-05	0.188	GGCCCCCTCTTGCCC
MA2002.2	MA2002.2.Zfp335	GFAP_(modified)	609	615	-	11.4756	9.74E-05	0.2	GCAGGCA
MA2002.2	MA2002.2.Zfp335	GFAP_(modified)	1552	1558	+	11.4756	9.74E-05	0.2	GCAGGCA
MA1558.2	MA1558.2.SNAI1	GFAP_(modified)	245	251	-	12.0204	9.74E-05	0.212	ACAGGTG
MA0819.3	MA0819.3.CLOCK	GFAP_(modified)	228	234	+	11.4655	9.74E-05	0.187	CCACGTG
MA2324.1	MA2324.1.BCL11A	GFAP_(modified)	916	922	+	10.3262	9.74E-05	0.404	CTGACCC
MA0732.2	MA0732.2.EGR3	GFAP_(modified)	817	827	+	5.48276	9.74E-05	0.169	ATGCCCAGGCA
MA0694.2	MA0694.2.ZBTB7B	GFAP_(modified)	533	542	+	9.98276	9.75E-05	0.375	CGCCCCCCAG
MA0069.1	MA0069.1.PAX6	GFAP_(modified)	1960	1973	+	9.95556	9.78E-05	0.214	CTCATGCAGGAGTT
MA0872.1	MA0872.1.TFAP2A	GFAP_(modified)	533	545	+	9.34426	9.78E-05	0.032	CGCCCCCCAGGGC
MA1556.1	MA1556.1.RXRG	GFAP_(modified)	910	923	+	7	9.83E-05	0.36	AGGGTTCTGACCCT
MA0860.1	MA0860.1.Rarg	GFAP_(modified)	1308	1324	-	-7.6	9.84E-05	0.381	GAGGTCCTGATAGGGCA
MA0594.1	MA0594.1.Hoxa9	GFAP_(modified)	1084	1094	+	10.2368	9.86E-05	0.433	GAAATAAATCT
MA0526.5	MA0526.5.USF2	GFAP_(modified)	227	236	-	6.4898	9.90E-05	0.37	CACACGTGGC
MA1604.2	MA1604.2.Ebf2	GFAP_(modified)	961	969	+	10.1382	9.93E-05	0.123	CTCCAGGGA
MA1604.2	MA1604.2.Ebf2	GFAP_(modified)	1398	1406	+	10.1382	9.93E-05	0.123	CTCCAGGGA
MA0007.2	MA0007.2.AR	GFAP_(modified)	1153	1167	+	10.5	9.94E-05	0.136	CAGCACAGCCAGCTC
MA1636.2	MA1636.2.CEBPG	GFAP_(modified)	1586	1595	+	10.2844	9.94E-05	0.436	GTTATGAAAT
MA0631.2	MA0631.2.Six3	GFAP_(modified)	278	288	+	9.9878	9.95E-05	0.218	TGAGGGGATCA
MA0798.3	MA0798.3.RFX3	GFAP_(modified)	2086	2101	-	-0.327586	9.96E-05	0.214	GGTGCCCCTGGCAACA
MA0079.2	MA0079.2.SP1	GFAP_(modified)	473	482	-	10.4944	9.96E-05	0.0414	CTCCTCCCCA
MA2101.1	MA2101.1.ZNF677	GFAP_(modified)	396	407	+	9.9187	9.98E-05	0.435	AAAAAGAACATA
# FIMO (Find Individual Motif Occurrences): Version 5.5.6 compiled on Aug 4 2024 at 17:26:56
# The format of this file is described at https://meme-suite.org/meme/doc/fimo-output-format.html#tsv_results.
# fimo --oc . --verbosity 1 --bgfile --nrdb-- --thresh 1.0E-4 Human_and_mouse_Core_20240826160015_JASPAR2024_combined_matrices_1157536_meme.txt GFAP.fasta

## Sheet: Sheet2
motif_id	motif_alt_id	sequence_name	start	stop	strand	score	p_value	q_value	matched_sequence	tf_id	Symbol	Liver-TSPS (Zhou et al.)
MA0853.2	MA0853.2.Alx4	GFAP_(modified)	1823	1834	-	11.4167	6.14e-05	0.269	TGCATCAATTAA	Alx4	Alx4	1.91439212
MA0007.2	MA0007.2.AR	GFAP_(modified)	1215	1229	+	11.3846	6.32e-05	0.136	AGGCACAGGGAGGCC	AR	Ar	0
MA0007.2	MA0007.2.AR	GFAP_(modified)	784	798	-	11.1731	7.08e-05	0.136	GGGCACAGGCTGAAT	AR	Ar	0
MA0007.2	MA0007.2.AR	GFAP_(modified)	1153	1167	+	10.5	9.94e-05	0.136	CAGCACAGCCAGCTC	AR	Ar	0
MA1464.2	MA1464.2.ARNT2	GFAP_(modified)	227	234	+	12.0426	7.06e-05	0.285	GCCACGTG	ARNT2	Arnt2	0
MA0874.2	MA0874.2.Arx	GFAP_(modified)	1823	1832	-	12.6071	3.23e-05	0.142	CATCAATTAA	Arx	Arx	0
MA1631.2	MA1631.2.ASCL1	GFAP_(modified)	1952	1960	+	14.7398	7.18e-06	0.0255	CCACCTGCC	ASCL1	Ascl1	0
MA0816.1	MA0816.1.Ascl2	GFAP_(modified)	1951	1960	+	10.4571	9.37e-05	0.401	ACCACCTGCC	Ascl2	Ascl2	0
MA1632.2	MA1632.2.ATF2	GFAP_(modified)	2006	2015	-	12.2276	2.63e-05	0.115	CTGAGGTCAC	ATF2	Atf2	1.587436081
MA1988.2	MA1988.2.Atf3	GFAP_(modified)	567	573	+	12.992	6.51e-05	0.286	TGACTCA	Atf3	Atf3	0
MA1467.1	MA1467.1.ATOH1	GFAP_(modified)	1434	1443	-	11.8103	4.47e-05	0.19	CACAGATGTC	ATOH1	Atoh1	0
MA1633.2	MA1633.2.BACH1	GFAP_(modified)	566	574	+	14.6809	8.94e-06	0.0392	ATGACTCAC	BACH1	Bach1	0
MA1101.3	MA1101.3.BACH2	GFAP_(modified)	565	575	+	13.7111	1.12e-05	0.0491	AATGACTCACC	BACH2	Bach2	0
MA1101.3	MA1101.3.BACH2	GFAP_(modified)	1955	1965	-	7.66667	7.4e-05	0.108	CATGAGGCAGG	BACH2	Bach2	0
MA1101.3	MA1101.3.BACH2	GFAP_(modified)	565	575	-	10.6	3.51e-05	0.0768	GGTGAGTCATT	BACH2	Bach2	0
MA1634.2	MA1634.2.BATF	GFAP_(modified)	567	573	+	12.944	6.51e-05	0.286	TGACTCA	BATF	Batf	0
MA0835.3	MA0835.3.BATF3	GFAP_(modified)	567	573	+	13.1441	6.51e-05	0.286	TGACTCA	BATF3	Batf3	0
MA2324.1	MA2324.1.BCL11A	GFAP_(modified)	916	922	+	10.3262	9.74e-05	0.404	CTGACCC	BCL11A	Bcl11a	0
MA0463.1	MA0463.1.Bcl6	GFAP_(modified)	1885	1898	+	15.0161	3.94e-06	0.0172	CTTCCTAGAGAGAG	Bcl6	Bcl6	0
MA0463.3	MA0463.3.BCL6	GFAP_(modified)	1885	1897	-	11.2763	3.13e-05	0.137	TCTCTCTAGGAAG	BCL6	Bcl6	0
MA0463.1	MA0463.1.Bcl6	GFAP_(modified)	1074	1087	-	10.6452	7.28e-05	0.159	TTTCCTCGAGTTCC	Bcl6	Bcl6	0
MA0463.3	MA0463.3.BCL6	GFAP_(modified)	1075	1087	+	9.14474	9.01e-05	0.197	GAACTCGAGGAAA	BCL6	Bcl6	0
MA0731.1	MA0731.1.BCL6B	GFAP_(modified)	865	881	+	-15.2286	5.81e-05	0.254	TGCTTCCCAGAAGTCCA	BCL6B	Bcl6b	0.48709907
MA1928.2	MA1928.2.BNC2	GFAP_(modified)	567	573	-	12.9789	6.51e-05	0.286	TGAGTCA	BNC2	Bnc2	0
MA0102.2	MA0102.2.CEBPA	GFAP_(modified)	325	333	-	10.7525	6.6e-05	0.29	TGGCGCAAC	CEBPA	Cebpa	3.417672774
MA0466.4	MA0466.4.CEBPB	GFAP_(modified)	325	334	-	8.53846	6.89e-05	0.151	GTGGCGCAAC	CEBPB	Cebpb	3.076000331
MA0466.4	MA0466.4.CEBPB	GFAP_(modified)	325	334	+	8.55769	6.83e-05	0.151	GTTGCGCCAC	CEBPB	Cebpb	3.076000331
MA0837.3	MA0837.3.CEBPE	GFAP_(modified)	325	334	-	9.25	7.66e-05	0.169	GTGGCGCAAC	CEBPE	Cebpe	0
MA0837.3	MA0837.3.CEBPE	GFAP_(modified)	325	334	+	9.23077	7.72e-05	0.169	GTTGCGCCAC	CEBPE	Cebpe	0
MA1636.2	MA1636.2.CEBPG	GFAP_(modified)	1586	1595	+	10.2844	9.94e-05	0.436	GTTATGAAAT	CEBPG	Cebpg	2.92858505
MA0838.1	MA0838.1.CEBPG	GFAP_(modified)	325	334	-	11.6939	2.93e-05	0.129	GTGGCGCAAC	CEBPG	Cebpg	2.92858505
MA0819.3	MA0819.3.CLOCK	GFAP_(modified)	229	235	-	12.9655	5.35e-05	0.187	ACACGTG	CLOCK	Clock	4.143860663
MA0819.3	MA0819.3.CLOCK	GFAP_(modified)	228	234	+	11.4655	9.74e-05	0.187	CCACGTG	CLOCK	Clock	4.143860663
MA0018.5	MA0018.5.CREB1	GFAP_(modified)	2007	2014	-	11.5461	4.72e-05	0.208	TGAGGTCA	CREB1	Creb1	2.691905888
MA0018.2	MA0018.2.CREB1	GFAP_(modified)	2007	2014	-	11.3964	7.4e-05	0.295	TGAGGTCA	CREB1	Creb1	2.691905888
MA0839.2	MA0839.2.CREB3L1	GFAP_(modified)	133	145	-	7.83607	9.06e-05	0.381	TTCCACATCAGCC	CREB3L1	Creb3l1	0
MA0608.1	MA0608.1.Creb3l2	GFAP_(modified)	227	235	+	15.9551	2.72e-06	0.0102	GCCACGTGT	Creb3l2	Creb3l2	0
MA0609.3	MA0609.3.CREM	GFAP_(modified)	2006	2015	+	11.2994	5.27e-05	0.108	GTGACCTCAG	CREM	Crem	0
MA0609.3	MA0609.3.CREM	GFAP_(modified)	2006	2015	-	11.2934	5.42e-05	0.108	CTGAGGTCAC	CREM	Crem	0
MA1929.2	MA1929.2.CTCF	GFAP_(modified)	813	843	+	10.9756	2.4e-05	0.0416	GGGGATGCCCAGGCATGGACAGTGGGTGGCA	CTCF	Ctcf	2.25565714
MA1929.2	MA1929.2.CTCF	GFAP_(modified)	1727	1757	-	9.69919	4.62e-05	0.0533	CTGGAGGATTGCTTGAGCCCAGTAGGTTGAG	CTCF	Ctcf	2.25565714
MA1930.2	MA1930.2.CTCF	GFAP_(modified)	725	757	-	7.15596	7.14e-05	0.121	CGCCACACAGCAAGGGCAGCCCCTAGGGGGCTG	CTCF	Ctcf	2.25565714
MA1930.2	MA1930.2.CTCF	GFAP_(modified)	812	844	+	9.68807	2.37e-05	0.0806	AGGGGATGCCCAGGCATGGACAGTGGGTGGCAG	CTCF	Ctcf	2.25565714
MA1929.2	MA1929.2.CTCF	GFAP_(modified)	1297	1327	-	12.3577	1.15e-05	0.0397	GTGGAGGTCCTGATAGGGCAAGAGGGGGCCG	CTCF	Ctcf	2.25565714
MA0139.2	MA0139.2.CTCF	GFAP_(modified)	830	844	+	12.1311	1.68e-05	0.0347	GACAGTGGGTGGCAG	CTCF	Ctcf	2.25565714
MA0139.2	MA0139.2.CTCF	GFAP_(modified)	1327	1341	-	9.83607	5.06e-05	0.0696	GCCTCTATGTGGCAG	CTCF	Ctcf	2.25565714
MA0139.2	MA0139.2.CTCF	GFAP_(modified)	725	739	-	12.2131	1.62e-05	0.0347	GCCCCTAGGGGGCTG	CTCF	Ctcf	2.25565714
MA1102.3	MA1102.3.CTCFL	GFAP_(modified)	667	674	+	15.7245	8.13e-06	0.0263	CAGGGGGC	CTCFL	Ctcfl	1.372912003
MA1102.3	MA1102.3.CTCFL	GFAP_(modified)	727	734	-	12.6327	2.62e-05	0.0282	TAGGGGGC	CTCFL	Ctcfl	1.372912003
MA1102.3	MA1102.3.CTCFL	GFAP_(modified)	1299	1306	-	13.0612	1.63e-05	0.0263	GAGGGGGC	CTCFL	Ctcfl	1.372912003
MA0024.3	MA0024.3.E2F1	GFAP_(modified)	751	762	+	11.5574	4.93e-05	0.0759	TGTGGCGCCACC	E2F1	E2f1	0
MA0024.3	MA0024.3.E2F1	GFAP_(modified)	751	762	-	11.9344	3.91e-05	0.0759	GGTGGCGCCACA	E2F1	E2f1	0
MA0864.3	MA0864.3.E2F2	GFAP_(modified)	750	762	+	11.8364	4.59e-05	0.17	GTGTGGCGCCACC	E2F2	E2f2	0
MA0469.1	MA0469.1.E2F3	GFAP_(modified)	6	20	+	9	8.14e-05	0.0863	CTCCCTCTCTGTGCT	E2F3	E2f3	2.825471864
MA0469.1	MA0469.1.E2F3	GFAP_(modified)	616	630	+	15.1552	5.3e-06	0.0169	TTCCCGCCGCACCCC	E2F3	E2f3	2.825471864
MA0469.1	MA0469.1.E2F3	GFAP_(modified)	23	37	-	10.3276	5.5e-05	0.0863	CTCCCTCTGTGAGTC	E2F3	E2f3	2.825471864
MA0470.3	MA0470.3.E2F4	GFAP_(modified)	750	762	+	12.0408	3.12e-05	0.102	GTGTGGCGCCACC	E2F4	E2f4	2.551420168
MA0470.3	MA0470.3.E2F4	GFAP_(modified)	751	763	-	9.87755	8.66e-05	0.141	CGGTGGCGCCACA	E2F4	E2f4	2.551420168
MA0471.3	MA0471.3.E2F6	GFAP_(modified)	616	623	-	15.2927	9.9e-06	0.0332	GGCGGGAA	E2F6	E2f6	0
MA0865.3	MA0865.3.E2F8	GFAP_(modified)	616	624	+	11.9355	4.51e-05	0.147	TTCCCGCCG	E2F8	E2f8	0
MA0154.5	MA0154.5.EBF1	GFAP_(modified)	960	970	+	10.1277	8.55e-05	0.0653	TCTCCAGGGAC	EBF1	Ebf1	0
MA0154.1	MA0154.1.EBF1	GFAP_(modified)	1035	1044	-	11.7755	5.62e-05	0.0469	CCTCTGGGGA	EBF1	Ebf1	0
MA0154.1	MA0154.1.EBF1	GFAP_(modified)	729	738	+	12.5306	2.9e-05	0.0338	CCCCTAGGGG	EBF1	Ebf1	0
MA0154.5	MA0154.5.EBF1	GFAP_(modified)	728	738	-	10.4113	7.77e-05	0.0653	CCCCTAGGGGG	EBF1	Ebf1	0
MA0154.1	MA0154.1.EBF1	GFAP_(modified)	1397	1406	+	14.2959	8.88e-06	0.0338	ACTCCAGGGA	EBF1	Ebf1	0
MA0154.5	MA0154.5.EBF1	GFAP_(modified)	1035	1045	+	11.8014	2.96e-05	0.0653	TCCCCAGAGGT	EBF1	Ebf1	0
MA0154.1	MA0154.1.EBF1	GFAP_(modified)	729	738	-	12.5306	2.9e-05	0.0338	CCCCTAGGGG	EBF1	Ebf1	0
MA0154.5	MA0154.5.EBF1	GFAP_(modified)	536	546	+	11.3972	3.72e-05	0.0653	CCCCCAGGGCC	EBF1	Ebf1	0
MA0154.5	MA0154.5.EBF1	GFAP_(modified)	729	739	+	10.773	6.37e-05	0.0653	CCCCTAGGGGC	EBF1	Ebf1	0
MA0154.1	MA0154.1.EBF1	GFAP_(modified)	960	969	+	12.4388	3.24e-05	0.0338	TCTCCAGGGA	EBF1	Ebf1	0
MA1604.2	MA1604.2.Ebf2	GFAP_(modified)	1398	1406	+	10.1382	9.93e-05	0.123	CTCCAGGGA	Ebf2	Ebf2	0
MA1604.2	MA1604.2.Ebf2	GFAP_(modified)	537	545	+	11.0813	5.9e-05	0.123	CCCCAGGGC	Ebf2	Ebf2	0
MA1604.2	MA1604.2.Ebf2	GFAP_(modified)	961	969	+	10.1382	9.93e-05	0.123	CTCCAGGGA	Ebf2	Ebf2	0
MA1637.2	MA1637.2.EBF3	GFAP_(modified)	729	737	-	10.8211	6.75e-05	0.0813	CCCTAGGGG	EBF3	Ebf3	0
MA1637.2	MA1637.2.EBF3	GFAP_(modified)	730	738	+	10.8211	6.75e-05	0.0813	CCCTAGGGG	EBF3	Ebf3	0
MA1637.2	MA1637.2.EBF3	GFAP_(modified)	537	545	+	11.9106	2.98e-05	0.0813	CCCCAGGGC	EBF3	Ebf3	0
MA0472.1	MA0472.1.Egr2	GFAP_(modified)	2057	2071	+	13.9836	1.03e-05	0.0413	ACCCCACCCCCTCAG	Egr2	Egr2	0
MA0472.1	MA0472.1.Egr2	GFAP_(modified)	830	844	-	12.3279	2.76e-05	0.0554	CTGCCACCCACTGTC	Egr2	Egr2	0
MA0732.2	MA0732.2.EGR3	GFAP_(modified)	2060	2070	+	7.65517	4.92e-05	0.169	CCACCCCCTCA	EGR3	Egr3	1.045322979
MA0732.2	MA0732.2.EGR3	GFAP_(modified)	817	827	+	5.48276	9.74e-05	0.169	ATGCCCAGGCA	EGR3	Egr3	1.045322979
MA0136.4	MA0136.4.Elf5	GFAP_(modified)	1636	1643	-	11.9919	6.19e-05	0.0875	AAGGAAGG	Elf5	Elf5	0
MA0136.4	MA0136.4.Elf5	GFAP_(modified)	1814	1821	-	11.9919	6.19e-05	0.0875	AAGGAAGG	Elf5	Elf5	0
MA0136.4	MA0136.4.Elf5	GFAP_(modified)	1234	1241	+	11.9919	6.19e-05	0.0875	AAGGAAGG	Elf5	Elf5	0
MA0112.4	MA0112.4.ESR1	GFAP_(modified)	1998	2012	-	0.954545	5.48e-05	0.103	AGGTCACTGTGCCCA	ESR1	Esr1	0.242924571
MA0112.1	MA0112.1.ESR1	GFAP_(modified)	1997	2014	-	15.5046	2.73e-06	0.01	TGAGGTCACTGTGCCCAG	ESR1	Esr1	0.242924571
MA0112.4	MA0112.4.ESR1	GFAP_(modified)	1998	2012	+	3.54545	2.89e-05	0.103	TGGGCACAGTGACCT	ESR1	Esr1	0.242924571
MA0592.4	MA0592.4.ESRRA	GFAP_(modified)	1244	1252	-	10.4959	8.07e-05	0.12	TCCAGGTCA	ESRRA	Esrra	3.694452792
MA0592.4	MA0592.4.ESRRA	GFAP_(modified)	879	887	+	10.8049	6.41e-05	0.12	CCAAGGACA	ESRRA	Esrra	3.694452792
MA0592.4	MA0592.4.ESRRA	GFAP_(modified)	571	579	-	10.439	8.4e-05	0.12	CCAAGGTGA	ESRRA	Esrra	3.694452792
MA0141.2	MA0141.2.Esrrb	GFAP_(modified)	571	582	-	11.7303	4.37e-05	0.0871	GTGCCAAGGTGA	Esrrb	Esrrb	2.068185862
MA0141.2	MA0141.2.Esrrb	GFAP_(modified)	876	887	+	11.9888	3.77e-05	0.0871	AGTCCAAGGACA	Esrrb	Esrrb	2.068185862
MA0761.3	MA0761.3.ETV1	GFAP_(modified)	1981	1989	+	11.187	5.87e-05	0.252	CCAGGAAGC	ETV1	Etv1	0
MA0763.2	MA0763.2.ETV3	GFAP_(modified)	952	960	+	11.6197	5.43e-05	0.239	ACCTGAAGT	ETV3	Etv3	0.778874472
MA0476.2	MA0476.2.FOS	GFAP_(modified)	567	574	+	12.5745	5.04e-05	0.111	TGACTCAC	FOS	Fos	0
MA0476.2	MA0476.2.FOS	GFAP_(modified)	566	573	-	13.8723	3.58e-05	0.111	TGAGTCAT	FOS	Fos	0
MA0478.2	MA0478.2.FOSL2	GFAP_(modified)	565	574	+	14.3455	1.71e-05	0.0375	AATGACTCAC	FOSL2	Fosl2	0
MA0478.2	MA0478.2.FOSL2	GFAP_(modified)	566	575	-	14.8545	8.99e-06	0.0375	GGTGAGTCAT	FOSL2	Fosl2	0
MA0478.2	MA0478.2.FOSL2	GFAP_(modified)	1790	1799	-	11.2545	5.47e-05	0.0798	GGTGGCTCAT	FOSL2	Fosl2	0
MA0482.3	MA0482.3.GATA4	GFAP_(modified)	1278	1285	-	11.5528	5.75e-05	0.253	CCTTATCA	GATA4	Gata4	2.434227633
MA0766.3	MA0766.3.GATA5	GFAP_(modified)	1278	1285	+	12.1429	5.36e-05	0.236	TGATAAGG	GATA5	Gata5	1.240549248
MA0647.2	MA0647.2.GRHL1	GFAP_(modified)	1516	1525	+	10.3455	8.34e-05	0.365	GAACAGGTTC	GRHL1	Grhl1	0
MA1105.3	MA1105.3.GRHL2	GFAP_(modified)	1517	1524	+	14.439	1.79e-05	0.0785	AACAGGTT	GRHL2	Grhl2	0
MA1105.3	MA1105.3.GRHL2	GFAP_(modified)	2167	2174	+	11.0163	5.04e-05	0.111	AGCAGGTT	GRHL2	Grhl2	0
MA2123.1	MA2123.1.Hand1	GFAP_(modified)	490	498	+	11.0081	6.33e-05	0.0632	GCCAGGCCT	Hand1	Hand1	0
MA2123.1	MA2123.1.Hand1	GFAP_(modified)	507	515	+	10.748	8.52e-05	0.0653	AGCAGACCT	Hand1	Hand1	0
MA2123.1	MA2123.1.Hand1	GFAP_(modified)	1195	1203	-	10.9756	6.6e-05	0.0632	ACCAGGCCT	Hand1	Hand1	0
MA2123.1	MA2123.1.Hand1	GFAP_(modified)	1935	1943	-	11.8537	4.08e-05	0.0632	GCCAGACCA	Hand1	Hand1	0
MA2123.1	MA2123.1.Hand1	GFAP_(modified)	1925	1933	+	12.5447	3.07e-05	0.0632	CCCAGACCC	Hand1	Hand1	0
MA1099.1	MA1099.1.Hes1	GFAP_(modified)	227	236	+	10.1329	5.29e-05	0.178	GCCACGTGTG	Hes1	Hes1	1.825741052
MA0823.1	MA0823.1.HEY1	GFAP_(modified)	227	236	+	11.9636	4.65e-05	0.0679	GCCACGTGTG	HEY1	Hey1	0
MA0823.1	MA0823.1.HEY1	GFAP_(modified)	227	236	-	13.1636	2.15e-05	0.0628	CACACGTGGC	HEY1	Hey1	0
MA0131.3	MA0131.3.HINFP	GFAP_(modified)	423	430	-	10.8939	6.22e-05	0.201	GCGTCCCC	HINFP	Hinfp	0
MA0896.2	MA0896.2.Hmx1	GFAP_(modified)	1823	1831	-	11.8902	5.21e-05	0.229	ATCAATTAA	Hmx1	Hmx1	0
MA0897.2	MA0897.2.Hmx2	GFAP_(modified)	1818	1832	-	12.0244	3.43e-05	0.15	CATCAATTAAAAAGG	Hmx2	Hmx2	0
MA0898.2	MA0898.2.Hmx3	GFAP_(modified)	1823	1831	-	13.0122	2.54e-05	0.112	ATCAATTAA	Hmx3	Hmx3	0
MA0153.1	MA0153.1.HNF1B	GFAP_(modified)	1165	1176	+	12.5045	2.31e-05	0.101	CTCATGTGTAAC	HNF1B	Hnf1b	3.249980839
MA0114.3	MA0114.3.Hnf4a	GFAP_(modified)	1611	1626	+	2.92727	7.06e-05	0.146	CAGGTCAGAGGTCATC	Hnf4a	Hnf4a	4.871233107
MA1494.2	MA1494.2.HNF4A	GFAP_(modified)	1611	1624	+	6.36364	4.38e-05	0.188	CAGGTCAGAGGTCA	HNF4A	Hnf4a	4.871233107
MA0114.3	MA0114.3.Hnf4a	GFAP_(modified)	1265	1280	+	8.43636	1.45e-05	0.0602	GGGGCTAAAGTCCTGA	Hnf4a	Hnf4a	4.871233107
MA0594.1	MA0594.1.Hoxa9	GFAP_(modified)	1084	1094	+	10.2368	9.86e-05	0.433	GAAATAAATCT	Hoxa9	Hoxa9	0
MA0485.1	MA0485.1.Hoxc9	GFAP_(modified)	1083	1095	+	13.873	1.07e-05	0.0468	GGAAATAAATCTC	Hoxc9	Hoxc9	0
MA1508.2	MA1508.2.IKZF1	GFAP_(modified)	1421	1428	+	11.3659	7.98e-05	0.341	AGCAGGAA	IKZF1	Ikzf1	0
MA1992.2	MA1992.2.Ikzf3	GFAP_(modified)	1982	1990	+	10.8257	6.9e-05	0.275	CAGGAAGCT	Ikzf3	Ikzf3	0
MA0050.2	MA0050.2.IRF1	GFAP_(modified)	379	399	-	8.45161	8.27e-05	0.0562	TTTTTTTTTTTTTTTTTTTTT	IRF1	Irf1	1.219761081
MA0050.2	MA0050.2.IRF1	GFAP_(modified)	1641	1661	+	12.0806	1.75e-05	0.0562	CTTCCCTTTTTTTTTTTTTTT	IRF1	Irf1	1.219761081
MA0050.2	MA0050.2.IRF1	GFAP_(modified)	381	401	-	8.20968	9.08e-05	0.0562	CTTTTTTTTTTTTTTTTTTTT	IRF1	Irf1	1.219761081
MA0050.2	MA0050.2.IRF1	GFAP_(modified)	380	400	-	8.45161	8.27e-05	0.0562	TTTTTTTTTTTTTTTTTTTTT	IRF1	Irf1	1.219761081
MA0050.2	MA0050.2.IRF1	GFAP_(modified)	386	406	-	11.1613	2.67e-05	0.0562	ATGTTCTTTTTTTTTTTTTTT	IRF1	Irf1	1.219761081
MA0050.2	MA0050.2.IRF1	GFAP_(modified)	378	398	-	8.45161	8.27e-05	0.0562	TTTTTTTTTTTTTTTTTTTTT	IRF1	Irf1	1.219761081
MA0050.2	MA0050.2.IRF1	GFAP_(modified)	1636	1656	+	9.25806	6.01e-05	0.0562	CCTTCCTTCCCTTTTTTTTTT	IRF1	Irf1	1.219761081
MA0655.1	MA0655.1.JDP2	GFAP_(modified)	566	574	-	11.8793	2.59e-05	0.0569	GTGAGTCAT	JDP2	Jdp2	0
MA0655.1	MA0655.1.JDP2	GFAP_(modified)	566	574	+	14.8621	1.38e-05	0.0569	ATGACTCAC	JDP2	Jdp2	0
MA0489.3	MA0489.3.Jun	GFAP_(modified)	567	574	+	12.5248	3.26e-05	0.143	TGACTCAC	Jun	Jun	1.071882007
MA0488.2	MA0488.2.JUN	GFAP_(modified)	2006	2015	-	9.79592	9.19e-05	0.403	CTGAGGTCAC	JUN	Jun	1.071882007
MA0489.1	MA0489.1.JUN	GFAP_(modified)	566	579	-	13.6346	1.76e-05	0.0386	CCAAGGTGAGTCAT	JUN	Jun	1.071882007
MA0489.3	MA0489.3.Jun	GFAP_(modified)	566	573	-	12.0638	6.51e-05	0.143	TGAGTCAT	Jun	Jun	1.071882007
MA0489.1	MA0489.1.JUN	GFAP_(modified)	561	574	+	15.4231	3.65e-06	0.016	AGTGAATGACTCAC	JUN	Jun	1.071882007
MA0490.3	MA0490.3.JUNB	GFAP_(modified)	566	574	-	11.4113	6.1e-05	0.134	GTGAGTCAT	JUNB	Junb	0.865103975
MA0490.3	MA0490.3.JUNB	GFAP_(modified)	566	574	+	13.4597	1.3e-05	0.0569	ATGACTCAC	JUNB	Junb	0.865103975
MA0492.2	MA0492.2.JUND	GFAP_(modified)	1569	1579	+	10.7872	6.75e-05	0.295	AGTGAGATAAT	JUND	Jund	1.614297605
MA0491.3	MA0491.3.JUND	GFAP_(modified)	566	574	+	13.3871	2.19e-05	0.0658	ATGACTCAC	JUND	Jund	1.614297605
MA0491.3	MA0491.3.JUND	GFAP_(modified)	566	574	-	12.5242	3e-05	0.0658	GTGAGTCAT	JUND	Jund	1.614297605
MA0742.2	MA0742.2.KLF12	GFAP_(modified)	474	482	+	9.34831	7.2e-05	0.112	GGGGAGGAG	KLF12	Klf12	0
MA0742.2	MA0742.2.KLF12	GFAP_(modified)	939	947	+	8.66292	8.46e-05	0.112	AGGGCGTAG	KLF12	Klf12	0
MA0742.2	MA0742.2.KLF12	GFAP_(modified)	92	100	+	8.55056	9.13e-05	0.112	TGGGCGCAG	KLF12	Klf12	0
MA0742.1	MA0742.1.Klf12	GFAP_(modified)	2056	2070	+	7.37705	9.33e-05	0.381	AACCCCACCCCCTCA	Klf12	Klf12	0
MA0657.2	MA0657.2.KLF13	GFAP_(modified)	1966	1982	-	3.96364	8.53e-05	0.181	GGGCACGCCAACTCCTG	KLF13	Klf13	0
MA0657.2	MA0657.2.KLF13	GFAP_(modified)	2076	2092	-	5.36364	5.72e-05	0.181	GGCAACACCCCCTGGCA	KLF13	Klf13	0
MA0741.1	MA0741.1.KLF16	GFAP_(modified)	627	637	+	11.7586	3.49e-05	0.0331	CCCCAGCCCCC	KLF16	Klf16	0
MA0741.1	MA0741.1.KLF16	GFAP_(modified)	2081	2091	-	12.3103	2.6e-05	0.0331	GCAACACCCCC	KLF16	Klf16	0
MA0741.1	MA0741.1.KLF16	GFAP_(modified)	1107	1117	-	11.7069	3.59e-05	0.0331	GCCACCCCTCC	KLF16	Klf16	0
MA0741.1	MA0741.1.KLF16	GFAP_(modified)	2057	2067	+	14.7069	6.18e-06	0.0228	ACCCCACCCCC	KLF16	Klf16	0
MA0741.1	MA0741.1.KLF16	GFAP_(modified)	1377	1387	+	10.3103	7.42e-05	0.0547	TCCCAGCCCCC	KLF16	Klf16	0
MA1514.2	MA1514.2.KLF17	GFAP_(modified)	1174	1187	-	8.54082	7.72e-05	0.0989	TCCACAAAGCCGTT	KLF17	Klf17	0
MA1514.2	MA1514.2.KLF17	GFAP_(modified)	1799	1812	+	13.3878	8.67e-06	0.0334	CCCACTCAGCCCTT	KLF17	Klf17	0
MA1514.2	MA1514.2.KLF17	GFAP_(modified)	291	304	-	8.84694	6.8e-05	0.0989	ACCTCCCAGCCTTA	KLF17	Klf17	0
MA1515.2	MA1515.2.KLF2	GFAP_(modified)	2060	2067	+	10.8727	7.38e-05	0.0892	CCACCCCC	KLF2	Klf2	0
MA1515.2	MA1515.2.KLF2	GFAP_(modified)	622	629	+	11.3818	4.76e-05	0.0864	CCGCACCC	KLF2	Klf2	0
MA1515.2	MA1515.2.KLF2	GFAP_(modified)	2058	2065	+	12.4727	3.28e-05	0.0864	CCCCACCC	KLF2	Klf2	0
MA1516.2	MA1516.2.KLF3	GFAP_(modified)	530	539	+	10.5957	5.47e-05	0.0933	GGCCGCCCCC	KLF3	Klf3	1.224084775
MA1516.2	MA1516.2.KLF3	GFAP_(modified)	620	629	+	10.6596	5.32e-05	0.0933	CGCCGCACCC	KLF3	Klf3	1.224084775
MA0039.2	MA0039.2.Klf4	GFAP_(modified)	621	630	-	11.2857	5.43e-05	0.101	GGGGTGCGGC	Klf4	Klf4	0
MA0039.2	MA0039.2.Klf4	GFAP_(modified)	2057	2066	-	14.1531	1.09e-05	0.0411	GGGGTGGGGT	Klf4	Klf4	0
MA0039.2	MA0039.2.Klf4	GFAP_(modified)	2082	2091	+	10.4184	7.98e-05	0.101	GGGGTGTTGC	Klf4	Klf4	0
MA0039.5	MA0039.5.KLF4	GFAP_(modified)	2058	2065	+	15.4818	8.13e-06	0.0299	CCCCACCC	KLF4	Klf4	0
MA0599.1	MA0599.1.KLF5	GFAP_(modified)	474	483	-	11.0204	7.5e-05	0.121	CCTCCTCCCC	KLF5	Klf5	0
MA0599.1	MA0599.1.KLF5	GFAP_(modified)	2057	2066	+	13.9796	1.52e-05	0.0593	ACCCCACCCC	KLF5	Klf5	0
MA0599.1	MA0599.1.KLF5	GFAP_(modified)	2017	2026	-	10.4082	9.36e-05	0.121	CCCTCACCCC	KLF5	Klf5	0
MA1959.2	MA1959.2.KLF7	GFAP_(modified)	2058	2065	-	13.191	3.92e-05	0.113	GGGTGGGG	KLF7	Klf7	0
MA1959.2	MA1959.2.KLF7	GFAP_(modified)	940	947	+	11.5506	6.57e-05	0.113	GGGCGTAG	KLF7	Klf7	0
MA1107.3	MA1107.3.KLF9	GFAP_(modified)	2081	2091	-	11.3089	4.03e-05	0.0702	GCAACACCCCC	KLF9	Klf9	0
MA1107.3	MA1107.3.KLF9	GFAP_(modified)	2059	2069	+	10.4146	6.83e-05	0.0794	CCCACCCCCTC	KLF9	Klf9	0
MA1107.3	MA1107.3.KLF9	GFAP_(modified)	2057	2067	+	12.3659	2.33e-05	0.0702	ACCCCACCCCC	KLF9	Klf9	0
MA0496.4	MA0496.4.MAFK	GFAP_(modified)	1565	1574	-	12.6545	2.16e-05	0.0744	CTCACTCAGC	MAFK	Mafk	2.150797609
MA0496.4	MA0496.4.MAFK	GFAP_(modified)	566	575	+	12.0121	3.56e-05	0.0744	ATGACTCACC	MAFK	Mafk	2.150797609
MA1522.2	MA1522.2.MAZ	GFAP_(modified)	1106	1113	-	13.6735	2.62e-05	0.0816	CCCCTCCG	MAZ	Maz	1.515873844
MA0498.1	MA0498.1.Meis1	GFAP_(modified)	1187	1201	+	10.8621	7.73e-05	0.0915	AGCTGTCAAGGCCTG	Meis1	Meis1	2.136048499
MA0498.1	MA0498.1.Meis1	GFAP_(modified)	858	872	+	10.6897	8.45e-05	0.0915	GGCTGTCTGCTTCCC	Meis1	Meis1	2.136048499
MA0498.1	MA0498.1.Meis1	GFAP_(modified)	686	700	-	13.9138	1.15e-05	0.0499	GGCTGTCAGGCTGGG	Meis1	Meis1	2.136048499
MA0498.1	MA0498.1.Meis1	GFAP_(modified)	478	492	-	12.5862	2.9e-05	0.0627	GGCTGTCTGCCTCCT	Meis1	Meis1	2.136048499
MA0774.1	MA0774.1.MEIS2	GFAP_(modified)	1188	1195	-	13.6552	1.47e-05	0.0619	TTGACAGC	MEIS2	Meis2	2.292256071
MA0774.1	MA0774.1.MEIS2	GFAP_(modified)	692	699	+	11.5862	9.49e-05	0.2	CTGACAGC	MEIS2	Meis2	2.292256071
MA1640.2	MA1640.2.MEIS2	GFAP_(modified)	1086	1094	-	11.2143	6.77e-05	0.298	AGATTTATT	MEIS2	Meis2	2.292256071
MA0147.2	MA0147.2.Myc	GFAP_(modified)	226	235	-	12.2727	5.42e-05	0.214	ACACGTGGCT	Myc	Myc	0.643452676
MA0147.4	MA0147.4.MYC	GFAP_(modified)	228	235	+	12.2195	3.18e-05	0.112	CCACGTGT	MYC	Myc	0.643452676
MA0104.5	MA0104.5.MYCN	GFAP_(modified)	228	235	+	11.5843	5.38e-05	0.0966	CCACGTGT	MYCN	Mycn	0
MA0104.5	MA0104.5.MYCN	GFAP_(modified)	228	235	-	11.5843	5.38e-05	0.0966	ACACGTGG	MYCN	Mycn	0
MA0104.3	MA0104.3.Mycn	GFAP_(modified)	227	234	+	14.8197	9.9e-06	0.0386	GCCACGTG	Mycn	Mycn	0
MA0499.3	MA0499.3.MYOD1	GFAP_(modified)	1952	1960	+	10.8293	7.95e-05	0.295	CCACCTGCC	MYOD1	Myod1	0
MA0499.1	MA0499.1.Myod1	GFAP_(modified)	1951	1963	+	12.3265	5.15e-05	0.202	ACCACCTGCCTCA	Myod1	Myod1	0
MA0500.1	MA0500.1.Myog	GFAP_(modified)	1950	1960	-	11.3469	8.11e-05	0.31	GGCAGGTGGTA	Myog	Myog	0
MA1109.2	MA1109.2.NEUROD1	GFAP_(modified)	1435	1442	-	10.7523	6.87e-05	0.291	ACAGATGT	NEUROD1	Neurod1	0
MA0668.3	MA0668.3.Neurod2	GFAP_(modified)	1435	1442	-	11.1468	6.87e-05	0.288	ACAGATGT	Neurod2	Neurod2	0
MA0150.3	MA0150.3.Nfe2l2	GFAP_(modified)	566	576	+	9.78788	7.71e-05	0.338	ATGACTCACCT	Nfe2l2	Nfe2l2	0
MA1643.2	MA1643.2.NFIB	GFAP_(modified)	599	615	+	7.79592	6.42e-05	0.0382	GTGGGCACAGTGCCTGC	NFIB	Nfib	4.951614613
MA1643.2	MA1643.2.NFIB	GFAP_(modified)	599	615	-	13.7347	4.82e-06	0.0172	GCAGGCACTGTGCCCAC	NFIB	Nfib	4.951614613
MA1643.2	MA1643.2.NFIB	GFAP_(modified)	479	495	-	8.59184	4.69e-05	0.0382	CCTGGCTGTCTGCCTCC	NFIB	Nfib	4.951614613
MA1643.2	MA1643.2.NFIB	GFAP_(modified)	178	194	-	10.7959	1.87e-05	0.0334	CTTGCCATGTTGCCCAG	NFIB	Nfib	4.951614613
MA1643.2	MA1643.2.NFIB	GFAP_(modified)	1470	1486	-	7.02041	8.65e-05	0.0442	CTAGGCCTCATTCCCAG	NFIB	Nfib	4.951614613
MA1643.2	MA1643.2.NFIB	GFAP_(modified)	178	194	+	7.9898	5.95e-05	0.0382	CTGGGCAACATGGCAAG	NFIB	Nfib	4.951614613
MA1643.2	MA1643.2.NFIB	GFAP_(modified)	479	495	+	8.41837	5.03e-05	0.0382	GGAGGCAGACAGCCAGG	NFIB	Nfib	4.951614613
MA1527.2	MA1527.2.NFIC	GFAP_(modified)	179	193	+	4.10345	4.82e-05	0.0983	TGGGCAACATGGCAA	NFIC	Nfic	4.793942339
MA0161.3	MA0161.3.NFIC	GFAP_(modified)	575	581	+	13.374	5.35e-05	0.225	CTTGGCA	NFIC	Nfic	4.793942339
MA1527.2	MA1527.2.NFIC	GFAP_(modified)	1696	1710	+	3.7069	5.22e-05	0.0983	CTGGAGTGGCGCAAA	NFIC	Nfic	4.793942339
MA0025.3	MA0025.3.NFIL3	GFAP_(modified)	1587	1595	+	11.2797	6.05e-05	0.266	TTATGAAAT	NFIL3	Nfil3	3.637134823
MA1528.2	MA1528.2.NFIX	GFAP_(modified)	481	494	-	9.34043	6.24e-05	0.076	CTGGCTGTCTGCCT	NFIX	Nfix	4.728686359
MA1528.2	MA1528.2.NFIX	GFAP_(modified)	600	613	+	11.8085	2.53e-05	0.076	TGGGCACAGTGCCT	NFIX	Nfix	4.728686359
MA1528.2	MA1528.2.NFIX	GFAP_(modified)	524	537	+	9.87234	5.21e-05	0.076	TGGGCTGGCCGCCC	NFIX	Nfix	4.728686359
MA1528.2	MA1528.2.NFIX	GFAP_(modified)	601	614	-	8.48936	8.18e-05	0.076	CAGGCACTGTGCCC	NFIX	Nfix	4.728686359
MA0105.1	MA0105.1.NFKB1	GFAP_(modified)	735	744	+	11.9551	4.05e-05	0.0849	GGGGCTGCCC	NFKB1	Nfkb1	2.537615704
MA0105.4	MA0105.4.NFKB1	GFAP_(modified)	812	824	-	2.69231	6.04e-05	0.121	CTGGGCATCCCCT	NFKB1	Nfkb1	2.537615704
MA0105.1	MA0105.1.NFKB1	GFAP_(modified)	813	822	+	12.2247	3.14e-05	0.0849	GGGGATGCCC	NFKB1	Nfkb1	2.537615704
MA0105.4	MA0105.4.NFKB1	GFAP_(modified)	812	824	+	5.07692	3.21e-05	0.121	AGGGGATGCCCAG	NFKB1	Nfkb1	2.537615704
MA1529.2	MA1529.2.NHLH2	GFAP_(modified)	1948	1963	+	10.2041	2.65e-05	0.0929	GGTACCACCTGCCTCA	NHLH2	Nhlh2	0
MA1994.2	MA1994.2.Nkx2-1	GFAP_(modified)	150	156	+	13.15	6.51e-05	0.286	CACTTGA	Nkx2-1	Nkx2-1	0
MA1645.2	MA1645.2.NKX2-2	GFAP_(modified)	1800	1807	+	11.6748	3.88e-05	0.0825	CCACTCAG	NKX2-2	Nkx2-2	0
MA1645.2	MA1645.2.NKX2-2	GFAP_(modified)	1697	1704	-	11.878	2.67e-05	0.0825	CCACTCCA	NKX2-2	Nkx2-2	0
MA2003.2	MA2003.2.NKX2-4	GFAP_(modified)	1697	1704	-	11.1552	6.81e-05	0.285	CCACTCCA	NKX2-4	Nkx2-4	0
MA0063.1	MA0063.1.Nkx2-5	GFAP_(modified)	1823	1829	+	9.9802	9.66e-05	0.424	TTAATTG	Nkx2-5	Nkx2-5	0
MA0124.1	MA0124.1.NKX3-1	GFAP_(modified)	1844	1850	-	12.3232	9.66e-05	0.424	ATACTTA	NKX3-1	Nkx3-1	0
MA0122.4	MA0122.4.Nkx3-2	GFAP_(modified)	284	293	+	11.398	8.35e-05	0.367	GATCACTTAA	Nkx3-2	Nkx3-2	0
MA0626.2	MA0626.2.Npas2	GFAP_(modified)	228	235	+	13.7705	2.41e-05	0.103	CCACGTGT	Npas2	Npas2	3.669642225
MA1531.2	MA1531.2.NR1D1	GFAP_(modified)	2094	2107	+	6.71154	6.17e-05	0.253	GGGGCACCCGGGCA	NR1D1	Nr1d1	0
MA1110.1	MA1110.1.NR1H4	GFAP_(modified)	2003	2013	+	10.7424	7.77e-05	0.341	ACAGTGACCTC	NR1H4	Nr1h4	3.672405291
MA1533.2	MA1533.2.NR1I2	GFAP_(modified)	1619	1633	-	11.6184	3.7e-05	0.15	TGTACCAGATGACCT	NR1I2	Nr1i2	1.428408575
MA0504.2	MA0504.2.NR2C2	GFAP_(modified)	1611	1624	+	20.9571	3.67e-08	0.000149	CAGGTCAGAGGTCA	NR2C2	Nr2c2	2.162831555
MA0504.2	MA0504.2.NR2C2	GFAP_(modified)	837	850	+	8.98571	8.13e-05	0.166	GGTGGCAGGGGGGG	NR2C2	Nr2c2	2.162831555
MA0676.1	MA0676.1.Nr2e1	GFAP_(modified)	211	219	+	10.9828	9.43e-05	0.414	AAAAGTTAA	Nr2e1	Nr2e1	0
MA1537.2	MA1537.2.NR2F1	GFAP_(modified)	1612	1624	+	20.8511	6.39e-08	0.000269	AGGTCAGAGGTCA	NR2F1	Nr2f1	0
MA1538.1	MA1538.1.NR2F1	GFAP_(modified)	1999	2013	+	8.52727	5.5e-05	0.211	GGGCACAGTGACCTC	NR2F1	Nr2f1	0
MA0017.3	MA0017.3.NR2F1	GFAP_(modified)	1617	1628	+	14.3846	9.37e-06	0.0369	AGAGGTCATCTG	NR2F1	Nr2f1	0
MA0017.3	MA0017.3.NR2F1	GFAP_(modified)	1344	1355	-	10.7885	9.32e-05	0.184	AAGGGTCAATCA	NR2F1	Nr2f1	0
MA0677.2	MA0677.2.Nr2f6	GFAP_(modified)	1612	1624	+	20.2714	5.35e-08	0.00022	AGGTCAGAGGTCA	Nr2f6	Nr2f6	3.938729798
MA0113.2	MA0113.2.NR3C1	GFAP_(modified)	1998	2012	+	10.1667	8.94e-05	0.389	TGGGCACAGTGACCT	NR3C1	Nr3c1	2.543348428
MA0160.1	MA0160.1.NR4A2	GFAP_(modified)	2006	2013	-	12.3131	2.67e-05	0.115	GAGGTCAC	NR4A2	Nr4a2	0
MA1540.3	MA1540.3.NR5A1	GFAP_(modified)	876	887	+	14.4894	5.32e-06	0.0225	AGTCCAAGGACA	NR5A1	Nr5a1	0
MA1540.1	MA1540.1.NR5A1	GFAP_(modified)	878	888	+	12.4	3.25e-05	0.133	TCCAAGGACAC	NR5A1	Nr5a1	0
MA0505.3	MA0505.3.Nr5A2	GFAP_(modified)	1192	1200	-	12.4634	2.86e-05	0.121	AGGCCTTGA	Nr5A2	Nr5a2	1.501478074
MA0505.3	MA0505.3.Nr5A2	GFAP_(modified)	879	887	-	10.0976	9.1e-05	0.192	TGTCCTTGG	Nr5A2	Nr5a2	1.501478074
MA1541.2	MA1541.2.NR6A1	GFAP_(modified)	874	887	+	14.0645	7.03e-06	0.0308	GAAGTCCAAGGACA	NR6A1	Nr6a1	0.495544338
MA0712.3	MA0712.3.OTX2	GFAP_(modified)	1778	1784	+	12.3984	6.51e-05	0.286	GGGATTA	OTX2	Otx2	0
MA1961.2	MA1961.2.PATZ1	GFAP_(modified)	621	631	-	8.76404	8.97e-05	0.089	TGGGGTGCGGC	PATZ1	Patz1	0
MA1961.2	MA1961.2.PATZ1	GFAP_(modified)	2057	2067	-	13.4157	1.37e-05	0.0408	GGGGGTGGGGT	PATZ1	Patz1	0
MA1961.2	MA1961.2.PATZ1	GFAP_(modified)	627	637	-	9.35955	7.3e-05	0.089	GGGGGCTGGGG	PATZ1	Patz1	0
MA0779.2	MA0779.2.PAX1	GFAP_(modified)	1162	1177	-	5.07273	8e-05	0.315	CGTTACACATGAGCTG	PAX1	Pax1	0
MA0014.1	MA0014.1.Pax5	GFAP_(modified)	2094	2113	+	13.3761	1.3e-05	0.0511	GGGGCACCCGGGCATCGCCA	Pax5	Pax5	0.733999287
MA0014.1	MA0014.1.Pax5	GFAP_(modified)	1159	1178	+	10.7064	8.24e-05	0.108	AGCCAGCTCATGTGTAACGG	Pax5	Pax5	0.733999287
MA0014.1	MA0014.1.Pax5	GFAP_(modified)	1100	1119	+	11.3303	5.57e-05	0.108	GGGAGACGGAGGGGTGGCCA	Pax5	Pax5	0.733999287
MA0069.1	MA0069.1.PAX6	GFAP_(modified)	1960	1973	+	9.95556	9.78e-05	0.214	CTCATGCAGGAGTT	PAX6	Pax6	0
MA0069.1	MA0069.1.PAX6	GFAP_(modified)	1825	1838	-	10.8222	5.99e-05	0.214	ATTATGCATCAATT	PAX6	Pax6	0
MA2094.1	MA2094.1.PAX8	GFAP_(modified)	1162	1177	-	8.96154	7.5e-05	0.281	CGTTACACATGAGCTG	PAX8	Pax8	0
MA0070.2	MA0070.2.PBX1	GFAP_(modified)	1343	1351	-	11.0204	8.39e-05	0.368	GTCAATCAT	PBX1	Pbx1	2.278753601
MA1114.2	MA1114.2.PBX3	GFAP_(modified)	52	62	-	9.98582	9.64e-05	0.197	TGATGGACAGA	PBX3	Pbx3	1.760497162
MA1114.2	MA1114.2.PBX3	GFAP_(modified)	835	845	+	11.6028	3.67e-05	0.15	TGGGTGGCAGG	PBX3	Pbx3	1.760497162
MA0782.3	MA0782.3.PKNOX1	GFAP_(modified)	53	62	-	10.5674	7.17e-05	0.307	TGATGGACAG	PKNOX1	Pknox1	1.534872809
MA0163.1	MA0163.1.PLAG1	GFAP_(modified)	1301	1314	-	4.73469	8.88e-05	0.0699	TAGGGCAAGAGGGG	PLAG1	Plag1	0
MA0163.1	MA0163.1.PLAG1	GFAP_(modified)	836	849	+	13.3469	4.21e-06	0.00524	GGGTGGCAGGGGGG	PLAG1	Plag1	0
MA0163.1	MA0163.1.PLAG1	GFAP_(modified)	448	461	+	4.57143	9.37e-05	0.0699	GGGGGCCTGAGCTG	PLAG1	Plag1	0
MA0163.1	MA0163.1.PLAG1	GFAP_(modified)	535	548	-	19.8673	1.6e-07	0.000597	GAGGCCCTGGGGGG	PLAG1	Plag1	0
MA0163.1	MA0163.1.PLAG1	GFAP_(modified)	625	638	-	13.4184	4.09e-06	0.00524	GGGGGGCTGGGGTG	PLAG1	Plag1	0
MA1548.2	MA1548.2.PLAGL2	GFAP_(modified)	1297	1304	+	11.2951	6.73e-05	0.0574	CGGCCCCC	PLAGL2	Plagl2	0
MA1548.2	MA1548.2.PLAGL2	GFAP_(modified)	1920	1927	-	11.623	6.07e-05	0.0574	GGGGCCCT	PLAGL2	Plagl2	0
MA1548.2	MA1548.2.PLAGL2	GFAP_(modified)	448	455	-	11	9.03e-05	0.0574	AGGCCCCC	PLAGL2	Plagl2	0
MA1548.2	MA1548.2.PLAGL2	GFAP_(modified)	1921	1928	+	12.459	4.44e-05	0.0574	GGGCCCCA	PLAGL2	Plagl2	0
MA1548.2	MA1548.2.PLAGL2	GFAP_(modified)	1298	1305	+	11.1148	8.21e-05	0.0574	GGCCCCCT	PLAGL2	Plagl2	0
MA1550.2	MA1550.2.PPARD	GFAP_(modified)	1611	1624	+	18.3673	3.92e-07	0.00164	CAGGTCAGAGGTCA	PPARD	Ppard	1.931276425
MA1616.2	MA1616.2.Prdm15	GFAP_(modified)	1012	1022	-	11.2018	5.14e-05	0.214	GAAACGCTGGA	Prdm15	Prdm15	0
MA1618.2	MA1618.2.Ptf1A	GFAP_(modified)	1434	1442	-	13.2033	2.1e-05	0.0908	ACAGATGTC	Ptf1A	Ptf1a	0
MA1619.2	MA1619.2.Ptf1A	GFAP_(modified)	1562	1569	+	11.2294	8.75e-05	0.353	ACAGCTGA	Ptf1A	Ptf1a	0
MA1620.2	MA1620.2.Ptf1A	GFAP_(modified)	244	251	+	14.3008	1.47e-05	0.0598	ACACCTGT	Ptf1A	Ptf1a	0
MA0729.1	MA0729.1.RARA	GFAP_(modified)	560	577	-	-10.4697	7.83e-05	0.171	AAGGTGAGTCATTCACTG	RARA	Rara	2.039223687
MA0730.1	MA0730.1.RARA	GFAP_(modified)	1866	1882	-	9.08197	1.03e-05	0.0412	GGGTCAAGAAAGGGTTG	RARA	Rara	2.039223687
MA0729.1	MA0729.1.RARA	GFAP_(modified)	274	291	+	-9.81818	6.91e-05	0.171	GAGGTGAGGGGATCACTT	RARA	Rara	2.039223687
MA0858.1	MA0858.1.Rarb	GFAP_(modified)	1866	1882	-	0.80303	3.15e-05	0.13	GGGTCAAGAAAGGGTTG	Rarb	Rarb	2.133498756
MA0860.1	MA0860.1.Rarg	GFAP_(modified)	1308	1324	-	-7.6	9.84e-05	0.381	GAGGTCCTGATAGGGCA	Rarg	Rarg	2.538344041
MA0138.3	MA0138.3.REST	GFAP_(modified)	900	919	-	9.71429	1.21e-05	0.044	TCAGAACCCTGCCCAGTCCC	REST	Rest	0
MA0509.1	MA0509.1.Rfx1	GFAP_(modified)	1113	1126	+	12.7414	1.73e-05	0.0363	GTGGCCAGGGAAAC	Rfx1	Rfx1	3.578259945
MA0509.1	MA0509.1.Rfx1	GFAP_(modified)	2087	2100	-	17.3621	7.1e-07	0.00298	GTGCCCCTGGCAAC	Rfx1	Rfx1	3.578259945
MA0509.3	MA0509.3.RFX1	GFAP_(modified)	1112	1127	-	-2.38776	9.2e-05	0.201	CGTTTCCCTGGCCACC	RFX1	Rfx1	3.578259945
MA0509.3	MA0509.3.RFX1	GFAP_(modified)	1112	1127	+	-0.102041	5.52e-05	0.201	GGTGGCCAGGGAAACG	RFX1	Rfx1	3.578259945
MA0600.3	MA0600.3.RFX2	GFAP_(modified)	1113	1126	-	6.05714	7.24e-05	0.317	GTTTCCCTGGCCAC	RFX2	Rfx2	2.969599628
MA0798.3	MA0798.3.RFX3	GFAP_(modified)	1112	1127	+	5.65517	2e-05	0.0859	GGTGGCCAGGGAAACG	RFX3	Rfx3	2.826832846
MA0798.3	MA0798.3.RFX3	GFAP_(modified)	2086	2101	-	-0.327586	9.96e-05	0.214	GGTGCCCCTGGCAACA	RFX3	Rfx3	2.826832846
MA0510.3	MA0510.3.RFX5	GFAP_(modified)	2087	2100	-	7.68966	5.07e-05	0.0908	GTGCCCCTGGCAAC	RFX5	Rfx5	1.653985201
MA0510.3	MA0510.3.RFX5	GFAP_(modified)	1113	1126	+	6.87931	6.9e-05	0.0908	GTGGCCAGGGAAAC	RFX5	Rfx5	1.653985201
MA0510.3	MA0510.3.RFX5	GFAP_(modified)	1113	1126	-	8.60345	3.57e-05	0.0908	GTTTCCCTGGCCAC	RFX5	Rfx5	1.653985201
MA0510.3	MA0510.3.RFX5	GFAP_(modified)	2087	2100	+	6.37931	8.28e-05	0.0908	GTTGCCAGGGGCAC	RFX5	Rfx5	1.653985201
MA1724.2	MA1724.2.Rfx6	GFAP_(modified)	2087	2095	-	14.0244	6.03e-06	0.025	CCTGGCAAC	Rfx6	Rfx6	0
MA0071.1	MA0071.1.RORA	GFAP_(modified)	1608	1617	+	11.2959	9.23e-05	0.4	AAGCAGGTCA	RORA	Rora	2.302725162
MA0072.2	MA0072.2.RORA	GFAP_(modified)	1607	1617	+	7.47191	3.96e-05	0.174	AAAGCAGGTCA	RORA	Rora	2.302725162
MA0072.2	MA0072.2.RORA	GFAP_(modified)	1877	1887	-	6.60674	8.44e-05	0.185	AAGGTGGGTCA	RORA	Rora	2.302725162
MA1150.2	MA1150.2.RORB	GFAP_(modified)	1608	1617	+	12.0211	3.27e-05	0.144	AAGCAGGTCA	RORB	Rorb	0
MA1151.2	MA1151.2.RORC	GFAP_(modified)	1608	1617	+	11.4364	4.91e-05	0.216	AAGCAGGTCA	RORC	Rorc	0.969415912
MA0073.2	MA0073.2.RREB1	GFAP_(modified)	2052	2070	+	5.00917	4.73e-05	0.0472	GCCCAACCCCACCCCCTCA	RREB1	Rreb1	1.887242327
MA0073.2	MA0073.2.RREB1	GFAP_(modified)	830	848	-	5.30275	4.31e-05	0.0472	CCCCCTGCCACCCACTGTC	RREB1	Rreb1	1.887242327
MA0073.2	MA0073.2.RREB1	GFAP_(modified)	622	640	+	7.38532	2.22e-05	0.0442	CCGCACCCCAGCCCCCCTC	RREB1	Rreb1	1.887242327
MA0073.2	MA0073.2.RREB1	GFAP_(modified)	1025	1043	+	2.74312	9.45e-05	0.0636	AACCCATCCATCCCCAGAG	RREB1	Rreb1	1.887242327
MA0073.2	MA0073.2.RREB1	GFAP_(modified)	2053	2071	+	14.3761	1.63e-06	0.0065	CCCAACCCCACCCCCTCAG	RREB1	Rreb1	1.887242327
MA0073.2	MA0073.2.RREB1	GFAP_(modified)	1797	1815	+	2.70642	9.56e-05	0.0636	ACCCCACTCAGCCCTTTCC	RREB1	Rreb1	1.887242327
MA0512.2	MA0512.2.Rxra	GFAP_(modified)	1611	1624	+	17.2927	3.7e-07	0.00153	CAGGTCAGAGGTCA	Rxra	Rxra	4.704594892
MA1555.1	MA1555.1.RXRB	GFAP_(modified)	910	923	+	10.9138	3.22e-05	0.137	AGGGTTCTGACCCT	RXRB	Rxrb	4.245342987
MA0855.1	MA0855.1.RXRB	GFAP_(modified)	1611	1624	+	16.4909	4.78e-07	0.00206	CAGGTCAGAGGTCA	RXRB	Rxrb	4.245342987
MA1556.1	MA1556.1.RXRG	GFAP_(modified)	910	923	+	7	9.83e-05	0.36	AGGGTTCTGACCCT	RXRG	Rxrg	4.206076686
MA0856.1	MA0856.1.RXRG	GFAP_(modified)	1611	1624	+	17.8298	3.4e-07	0.00147	CAGGTCAGAGGTCA	RXRG	Rxrg	4.206076686
MA0744.3	MA0744.3.SCRT2	GFAP_(modified)	245	254	-	10.9908	6.12e-05	0.263	ACTACAGGTG	SCRT2	Scrt2	0
MA0631.2	MA0631.2.Six3	GFAP_(modified)	802	812	+	12.7195	2.22e-05	0.0973	AAAGGGGATCA	Six3	Six3	0
MA0631.2	MA0631.2.Six3	GFAP_(modified)	278	288	+	9.9878	9.95e-05	0.218	TGAGGGGATCA	Six3	Six3	0
MA0795.1	MA0795.1.SMAD3	GFAP_(modified)	2113	2122	+	9.49091	7.01e-05	0.282	AGTCTAGCCC	SMAD3	Smad3	0.594447375
MA0143.3	MA0143.3.Sox2	GFAP_(modified)	1357	1364	-	13.377	5.04e-05	0.22	CCTTTGTC	Sox2	Sox2	0
MA0867.3	MA0867.3.SOX4	GFAP_(modified)	1357	1364	+	12.0192	7.22e-05	0.317	GACAAAGG	SOX4	Sox4	0.187383335
MA0515.1	MA0515.1.Sox6	GFAP_(modified)	1355	1364	-	11.1	8.42e-05	0.367	CCTTTGTCTA	Sox6	Sox6	2.184691431
MA0079.2	MA0079.2.SP1	GFAP_(modified)	2018	2027	-	11.8764	3.8e-05	0.0237	CCCCTCACCC	SP1	Sp1	0
MA0079.5	MA0079.5.SP1	GFAP_(modified)	474	482	+	14.398	9.23e-06	0.0309	GGGGAGGAG	SP1	Sp1	0
MA0079.2	MA0079.2.SP1	GFAP_(modified)	1104	1113	-	11.1461	6.62e-05	0.0319	CCCCTCCGTC	SP1	Sp1	0
MA0079.2	MA0079.2.SP1	GFAP_(modified)	893	902	-	11.8764	3.8e-05	0.0237	CCCCTCACCC	SP1	Sp1	0
MA0079.2	MA0079.2.SP1	GFAP_(modified)	1378	1387	+	14.5169	5.42e-06	0.00769	CCCAGCCCCC	SP1	Sp1	0
MA0079.2	MA0079.2.SP1	GFAP_(modified)	1385	1394	+	11.1236	6.82e-05	0.0319	CCCAGCCCCA	SP1	Sp1	0
MA0079.2	MA0079.2.SP1	GFAP_(modified)	2058	2067	+	14.382	6.17e-06	0.00769	CCCCACCCCC	SP1	Sp1	0
MA0079.5	MA0079.5.SP1	GFAP_(modified)	2058	2066	-	8.11224	8.63e-05	0.0722	GGGGTGGGG	SP1	Sp1	0
MA0079.5	MA0079.5.SP1	GFAP_(modified)	1127	1135	+	9.84694	5.34e-05	0.0722	GGGGCGCTG	SP1	Sp1	0
MA0079.2	MA0079.2.SP1	GFAP_(modified)	899	908	-	12.0225	3.61e-05	0.0237	CCCAGTCCCC	SP1	Sp1	0
MA0079.2	MA0079.2.SP1	GFAP_(modified)	628	637	+	14.5169	5.42e-06	0.00769	CCCAGCCCCC	SP1	Sp1	0
MA0079.5	MA0079.5.SP1	GFAP_(modified)	92	100	+	8.11224	8.63e-05	0.0722	TGGGCGCAG	SP1	Sp1	0
MA0079.2	MA0079.2.SP1	GFAP_(modified)	473	482	-	10.4944	9.96e-05	0.0414	CTCCTCCCCA	SP1	Sp1	0
MA0516.3	MA0516.3.SP2	GFAP_(modified)	852	860	+	9.82022	8.46e-05	0.157	GAGGAGGGC	SP2	Sp2	0
MA0516.3	MA0516.3.SP2	GFAP_(modified)	474	482	+	11.1573	5.36e-05	0.157	GGGGAGGAG	SP2	Sp2	0
MA0746.3	MA0746.3.SP3	GFAP_(modified)	2057	2067	+	12.75	1.72e-05	0.0702	ACCCCACCCCC	SP3	Sp3	0
MA0746.3	MA0746.3.SP3	GFAP_(modified)	2081	2091	-	10.1154	6.15e-05	0.126	GCAACACCCCC	SP3	Sp3	0
MA0685.2	MA0685.2.SP4	GFAP_(modified)	3	11	-	9.4382	6.6e-05	0.0788	AGGGAGGTG	SP4	Sp4	0
MA0685.2	MA0685.2.SP4	GFAP_(modified)	939	947	+	9.79775	5.83e-05	0.0788	AGGGCGTAG	SP4	Sp4	0
MA0685.2	MA0685.2.SP4	GFAP_(modified)	474	482	+	14.382	1.11e-05	0.0401	GGGGAGGAG	SP4	Sp4	0
MA0685.2	MA0685.2.SP4	GFAP_(modified)	2058	2066	-	7.26966	8.71e-05	0.0788	GGGGTGGGG	SP4	Sp4	0
MA0686.2	MA0686.2.SPDEF	GFAP_(modified)	405	414	-	11.4	4.22e-05	0.172	ACCAGGATAT	SPDEF	Spdef	0
MA0687.2	MA0687.2.SPIC	GFAP_(modified)	1813	1825	-	11.4366	4.79e-05	0.105	TAAAAAGGAAGGA	SPIC	Spic	0
MA0687.2	MA0687.2.SPIC	GFAP_(modified)	1639	1651	-	12.8592	1.88e-05	0.0824	AAAAAGGGAAGGA	SPIC	Spic	0
MA0595.1	MA0595.1.SREBF1	GFAP_(modified)	2015	2024	-	15.8537	2.88e-06	0.0114	CTCACCCCAC	SREBF1	Srebf1	2.139418983
MA0595.1	MA0595.1.SREBF1	GFAP_(modified)	272	281	-	12.0366	4.83e-05	0.0954	CTCACCTCAG	SREBF1	Srebf1	2.139418983
MA0829.3	MA0829.3.SREBF1	GFAP_(modified)	809	818	-	10.6016	7.05e-05	0.292	ATCCCCTGAT	SREBF1	Srebf1	2.139418983
MA0596.1	MA0596.1.SREBF2	GFAP_(modified)	2015	2024	+	12.7191	3.04e-05	0.126	GTGGGGTGAG	SREBF2	Srebf2	0.747279246
MA0083.3	MA0083.3.SRF	GFAP_(modified)	1273	1288	+	4.03279	9.54e-05	0.417	AGTCCTGATAAGGCAA	SRF	Srf	2.666930164
MA0137.4	MA0137.4.STAT1	GFAP_(modified)	1468	1476	+	10.4182	9.1e-05	0.0998	TGCTGGGAA	STAT1	Stat1	1.079529231
MA0137.4	MA0137.4.STAT1	GFAP_(modified)	868	876	-	15.1273	1.14e-05	0.0499	TTCTGGGAA	STAT1	Stat1	1.079529231
MA0137.4	MA0137.4.STAT1	GFAP_(modified)	1539	1547	-	10.4182	9.1e-05	0.0998	TGCTGGGAA	STAT1	Stat1	1.079529231
MA0137.4	MA0137.4.STAT1	GFAP_(modified)	648	656	+	11.1091	6.48e-05	0.0998	TTCCGAGAA	STAT1	Stat1	1.079529231
MA0144.1	MA0144.1.Stat3	GFAP_(modified)	867	876	-	13.303	1.33e-05	0.0561	TTCTGGGAAG	Stat3	Stat3	0.888037603
MA0144.3	MA0144.3.STAT3	GFAP_(modified)	648	656	+	10.7959	7.78e-05	0.085	TTCCGAGAA	STAT3	Stat3	0.888037603
MA0144.3	MA0144.3.STAT3	GFAP_(modified)	868	876	-	15.2041	4.03e-06	0.0155	TTCTGGGAA	STAT3	Stat3	0.888037603
MA0144.3	MA0144.3.STAT3	GFAP_(modified)	1539	1547	-	14.1224	1.06e-05	0.0155	TGCTGGGAA	STAT3	Stat3	0.888037603
MA0144.1	MA0144.1.Stat3	GFAP_(modified)	648	657	+	10.1212	9.64e-05	0.135	TTCCGAGAAG	Stat3	Stat3	0.888037603
MA0144.3	MA0144.3.STAT3	GFAP_(modified)	1468	1476	+	14.1224	1.06e-05	0.0155	TGCTGGGAA	STAT3	Stat3	0.888037603
MA0144.1	MA0144.1.Stat3	GFAP_(modified)	647	656	-	10.4848	8.19e-05	0.135	TTCTCGGAAG	Stat3	Stat3	0.888037603
MA0518.2	MA0518.2.Stat4	GFAP_(modified)	867	876	-	14.3793	7.03e-06	0.0309	TTCTGGGAAG	Stat4	Stat4	0
MA0518.2	MA0518.2.Stat4	GFAP_(modified)	648	657	+	13.4138	1.73e-05	0.0379	TTCCGAGAAG	Stat4	Stat4	0
MA1624.2	MA1624.2.Stat5a	GFAP_(modified)	648	656	+	11.6514	4.82e-05	0.105	TTCCGAGAA	Stat5a	Stat5a	2.047307178
MA1624.2	MA1624.2.Stat5a	GFAP_(modified)	868	876	+	13.7523	1.3e-05	0.0567	TTCCCAGAA	Stat5a	Stat5a	2.047307178
MA1625.2	MA1625.2.Stat5b	GFAP_(modified)	1468	1476	-	10.4587	8.3e-05	0.0906	TTCCCAGCA	Stat5b	Stat5b	1.891737247
MA1625.2	MA1625.2.Stat5b	GFAP_(modified)	648	656	+	12.578	2.61e-05	0.057	TTCCGAGAA	Stat5b	Stat5b	1.891737247
MA1625.2	MA1625.2.Stat5b	GFAP_(modified)	1539	1547	+	10.4587	8.3e-05	0.0906	TTCCCAGCA	Stat5b	Stat5b	1.891737247
MA1625.2	MA1625.2.Stat5b	GFAP_(modified)	868	876	+	16.3578	4.03e-06	0.0176	TTCCCAGAA	Stat5b	Stat5b	1.891737247
MA0807.1	MA0807.1.TBX5	GFAP_(modified)	242	249	-	10.4138	8.6e-05	0.361	AGGTGTGT	TBX5	Tbx5	0
MA1648.2	MA1648.2.TCF12	GFAP_(modified)	1953	1959	+	13.3191	4.39e-05	0.157	CACCTGC	TCF12	Tcf12	1.661219586
MA0522.1	MA0522.1.Tcf3	GFAP_(modified)	243	253	+	11.5918	6.31e-05	0.121	CACACCTGTAG	Tcf3	Tcf3	0
MA0522.4	MA0522.4.TCF3	GFAP_(modified)	1953	1959	+	13.5106	4.39e-05	0.155	CACCTGC	TCF3	Tcf3	0
MA0522.1	MA0522.1.Tcf3	GFAP_(modified)	1951	1961	+	11.7551	5.83e-05	0.121	ACCACCTGCCT	Tcf3	Tcf3	0
MA0830.3	MA0830.3.TCF4	GFAP_(modified)	1952	1959	+	12.9024	2.97e-05	0.101	CCACCTGC	TCF4	Tcf4	2.162629517
MA0090.4	MA0090.4.TEAD1	GFAP_(modified)	1423	1431	-	13.626	1.14e-05	0.0499	ACATTCCTG	TEAD1	Tead1	3.038026566
MA1121.2	MA1121.2.TEAD2	GFAP_(modified)	1425	1431	-	13.0273	6.51e-05	0.286	ACATTCC	TEAD2	Tead2	0
MA0808.1	MA0808.1.TEAD3	GFAP_(modified)	1424	1431	-	12.551	5.04e-05	0.221	ACATTCCT	TEAD3	Tead3	3.216330654
MA0809.3	MA0809.3.TEAD4	GFAP_(modified)	1424	1431	-	11.9908	5.04e-05	0.221	ACATTCCT	TEAD4	Tead4	0
MA0872.1	MA0872.1.TFAP2A	GFAP_(modified)	728	740	-	13.7049	1.22e-05	0.0153	AGCCCCTAGGGGG	TFAP2A	Tfap2a	0
MA0872.1	MA0872.1.TFAP2A	GFAP_(modified)	534	546	+	13	1.94e-05	0.0153	GCCCCCCAGGGCC	TFAP2A	Tfap2a	0
MA0003.5	MA0003.5.TFAP2A	GFAP_(modified)	1993	2001	+	10.252	9e-05	0.0586	GCCTCTGGG	TFAP2A	Tfap2a	0
MA0872.1	MA0872.1.TFAP2A	GFAP_(modified)	1500	1512	+	10.1967	7.15e-05	0.032	GGCCCTTGAGGGT	TFAP2A	Tfap2a	0
MA0810.2	MA0810.2.TFAP2A	GFAP_(modified)	535	545	+	14.5636	4.73e-06	0.0126	CCCCCCAGGGC	TFAP2A	Tfap2a	0
MA0810.2	MA0810.2.TFAP2A	GFAP_(modified)	1993	2003	-	12.2545	3.54e-05	0.0266	TGCCCAGAGGC	TFAP2A	Tfap2a	0
MA0003.5	MA0003.5.TFAP2A	GFAP_(modified)	1757	1765	+	10.3821	8.01e-05	0.0586	GCCTCAGCC	TFAP2A	Tfap2a	0
MA0872.1	MA0872.1.TFAP2A	GFAP_(modified)	533	545	-	9.62295	8.96e-05	0.032	GCCCTGGGGGGCG	TFAP2A	Tfap2a	0
MA0872.1	MA0872.1.TFAP2A	GFAP_(modified)	534	546	-	13.7213	1.21e-05	0.0153	GGCCCTGGGGGGC	TFAP2A	Tfap2a	0
MA0872.1	MA0872.1.TFAP2A	GFAP_(modified)	727	739	-	9.96721	7.9e-05	0.032	GCCCCTAGGGGGC	TFAP2A	Tfap2a	0
MA0872.1	MA0872.1.TFAP2A	GFAP_(modified)	728	740	+	12.8361	2.08e-05	0.0153	CCCCCTAGGGGCT	TFAP2A	Tfap2a	0
MA0003.5	MA0003.5.TFAP2A	GFAP_(modified)	536	544	+	10.4878	7.51e-05	0.0586	CCCCCAGGG	TFAP2A	Tfap2a	0
MA0872.1	MA0872.1.TFAP2A	GFAP_(modified)	533	545	+	9.34426	9.78e-05	0.032	CGCCCCCCAGGGC	TFAP2A	Tfap2a	0
MA0810.2	MA0810.2.TFAP2A	GFAP_(modified)	1381	1391	+	12.1818	3.78e-05	0.0266	AGCCCCCAGCC	TFAP2A	Tfap2a	0
MA0003.5	MA0003.5.TFAP2A	GFAP_(modified)	2065	2073	+	14.9593	6.69e-06	0.0218	CCCTCAGGC	TFAP2A	Tfap2a	0
MA0003.5	MA0003.5.TFAP2A	GFAP_(modified)	2065	2073	-	11.9512	3.8e-05	0.0586	GCCTGAGGG	TFAP2A	Tfap2a	0
MA0872.1	MA0872.1.TFAP2A	GFAP_(modified)	727	739	+	10.1148	7.43e-05	0.032	GCCCCCTAGGGGC	TFAP2A	Tfap2a	0
MA0810.2	MA0810.2.TFAP2A	GFAP_(modified)	1992	2002	+	11.4364	6.13e-05	0.0346	TGCCTCTGGGC	TFAP2A	Tfap2a	0
MA0810.2	MA0810.2.TFAP2A	GFAP_(modified)	728	738	+	10.8545	9.02e-05	0.0424	CCCCCTAGGGG	TFAP2A	Tfap2a	0
MA0810.2	MA0810.2.TFAP2A	GFAP_(modified)	2063	2073	+	13.9273	8.91e-06	0.0126	CCCCCTCAGGC	TFAP2A	Tfap2a	0
MA0813.1	MA0813.1.TFAP2B	GFAP_(modified)	2062	2074	+	12.0492	3.06e-05	0.018	ACCCCCTCAGGCT	TFAP2B	Tfap2b	0
MA0811.2	MA0811.2.TFAP2B	GFAP_(modified)	728	738	-	10.7273	9.62e-05	0.0515	CCCCTAGGGGG	TFAP2B	Tfap2b	0
MA0813.1	MA0813.1.TFAP2B	GFAP_(modified)	1500	1512	+	10.7541	5.22e-05	0.0235	GGCCCTTGAGGGT	TFAP2B	Tfap2b	0
MA0813.1	MA0813.1.TFAP2B	GFAP_(modified)	533	545	-	8.98361	9.45e-05	0.0279	GCCCTGGGGGGCG	TFAP2B	Tfap2b	0
MA0813.1	MA0813.1.TFAP2B	GFAP_(modified)	727	739	+	10.4426	5.83e-05	0.0235	GCCCCCTAGGGGC	TFAP2B	Tfap2b	0
MA0811.2	MA0811.2.TFAP2B	GFAP_(modified)	536	546	+	12.0182	4.05e-05	0.0325	CCCCCAGGGCC	TFAP2B	Tfap2b	0
MA0813.1	MA0813.1.TFAP2B	GFAP_(modified)	1500	1512	-	10.1148	6.57e-05	0.0235	ACCCTCAAGGGCC	TFAP2B	Tfap2b	0
MA0811.2	MA0811.2.TFAP2B	GFAP_(modified)	535	545	-	12.1273	3.78e-05	0.0325	GCCCTGGGGGG	TFAP2B	Tfap2b	0
MA0813.1	MA0813.1.TFAP2B	GFAP_(modified)	728	740	+	12.6066	2.35e-05	0.018	CCCCCTAGGGGCT	TFAP2B	Tfap2b	0
MA0813.1	MA0813.1.TFAP2B	GFAP_(modified)	533	545	+	9.86885	7.17e-05	0.0235	CGCCCCCCAGGGC	TFAP2B	Tfap2b	0
MA0813.1	MA0813.1.TFAP2B	GFAP_(modified)	534	546	-	12.0492	3.06e-05	0.018	GGCCCTGGGGGGC	TFAP2B	Tfap2b	0
MA0811.2	MA0811.2.TFAP2B	GFAP_(modified)	2064	2074	+	11.5818	5.54e-05	0.0356	CCCCTCAGGCT	TFAP2B	Tfap2b	0
MA0813.1	MA0813.1.TFAP2B	GFAP_(modified)	728	740	-	14.2951	9.15e-06	0.018	AGCCCCTAGGGGG	TFAP2B	Tfap2b	0
MA0813.1	MA0813.1.TFAP2B	GFAP_(modified)	534	546	+	13.0328	1.89e-05	0.018	GCCCCCCAGGGCC	TFAP2B	Tfap2b	0
MA0811.2	MA0811.2.TFAP2B	GFAP_(modified)	1993	2003	+	12.4364	2.98e-05	0.0325	GCCTCTGGGCA	TFAP2B	Tfap2b	0
MA0812.2	MA0812.2.TFAP2B	GFAP_(modified)	2065	2073	-	11.7273	5.14e-05	0.0789	GCCTGAGGG	TFAP2B	Tfap2b	0
MA0811.2	MA0811.2.TFAP2B	GFAP_(modified)	1992	2002	-	12.9273	2.07e-05	0.0325	GCCCAGAGGCA	TFAP2B	Tfap2b	0
MA0812.2	MA0812.2.TFAP2B	GFAP_(modified)	2065	2073	+	13.3818	2.04e-05	0.0627	CCCTCAGGC	TFAP2B	Tfap2b	0
MA0815.1	MA0815.1.TFAP2C	GFAP_(modified)	534	546	-	13.1552	1.64e-05	0.0124	GGCCCTGGGGGGC	TFAP2C	Tfap2c	0
MA0815.1	MA0815.1.TFAP2C	GFAP_(modified)	1500	1512	-	9.58621	7.55e-05	0.0199	ACCCTCAAGGGCC	TFAP2C	Tfap2c	0
MA0815.1	MA0815.1.TFAP2C	GFAP_(modified)	727	739	+	9.67241	7.32e-05	0.0199	GCCCCCTAGGGGC	TFAP2C	Tfap2c	0
MA0524.3	MA0524.3.TFAP2C	GFAP_(modified)	1992	2002	-	13.2347	1.37e-05	0.0308	GCCCAGAGGCA	TFAP2C	Tfap2c	0
MA0524.3	MA0524.3.TFAP2C	GFAP_(modified)	2064	2074	+	11.1633	7.06e-05	0.043	CCCCTCAGGCT	TFAP2C	Tfap2c	0
MA0815.1	MA0815.1.TFAP2C	GFAP_(modified)	1500	1512	+	9.87931	6.8e-05	0.0199	GGCCCTTGAGGGT	TFAP2C	Tfap2c	0
MA0815.1	MA0815.1.TFAP2C	GFAP_(modified)	728	740	-	13.5345	1.4e-05	0.0124	AGCCCCTAGGGGG	TFAP2C	Tfap2c	0
MA0815.1	MA0815.1.TFAP2C	GFAP_(modified)	2062	2074	-	9.36207	8.16e-05	0.0199	AGCCTGAGGGGGT	TFAP2C	Tfap2c	0
MA0814.3	MA0814.3.TFAP2C	GFAP_(modified)	1757	1765	-	11.9187	3.71e-05	0.0535	GGCTGAGGC	TFAP2C	Tfap2c	0
MA0814.3	MA0814.3.TFAP2C	GFAP_(modified)	2065	2073	+	11.0163	6.78e-05	0.0652	CCCTCAGGC	TFAP2C	Tfap2c	0
MA0815.1	MA0815.1.TFAP2C	GFAP_(modified)	533	545	+	9.48276	7.83e-05	0.0199	CGCCCCCCAGGGC	TFAP2C	Tfap2c	0
MA0815.1	MA0815.1.TFAP2C	GFAP_(modified)	534	546	+	13.0862	1.69e-05	0.0124	GCCCCCCAGGGCC	TFAP2C	Tfap2c	0
MA0815.1	MA0815.1.TFAP2C	GFAP_(modified)	2062	2074	+	9.65517	7.37e-05	0.0199	ACCCCCTCAGGCT	TFAP2C	Tfap2c	0
MA0815.1	MA0815.1.TFAP2C	GFAP_(modified)	728	740	+	13.4655	1.44e-05	0.0124	CCCCCTAGGGGCT	TFAP2C	Tfap2c	0
MA0524.3	MA0524.3.TFAP2C	GFAP_(modified)	536	546	+	11.949	4.05e-05	0.0308	CCCCCAGGGCC	TFAP2C	Tfap2c	0
MA0815.1	MA0815.1.TFAP2C	GFAP_(modified)	533	545	-	10.0862	6.31e-05	0.0199	GCCCTGGGGGGCG	TFAP2C	Tfap2c	0
MA0814.3	MA0814.3.TFAP2C	GFAP_(modified)	2065	2073	-	14.4553	6.69e-06	0.0193	GCCTGAGGG	TFAP2C	Tfap2c	0
MA0524.3	MA0524.3.TFAP2C	GFAP_(modified)	1993	2003	+	12.2347	3.28e-05	0.0308	GCCTCTGGGCA	TFAP2C	Tfap2c	0
MA0524.3	MA0524.3.TFAP2C	GFAP_(modified)	2063	2073	-	10.8878	8.48e-05	0.0431	GCCTGAGGGGG	TFAP2C	Tfap2c	0
MA0524.3	MA0524.3.TFAP2C	GFAP_(modified)	535	545	-	12.1531	3.48e-05	0.0308	GCCCTGGGGGG	TFAP2C	Tfap2c	0
MA0815.1	MA0815.1.TFAP2C	GFAP_(modified)	727	739	-	9.68966	7.28e-05	0.0199	GCCCCTAGGGGGC	TFAP2C	Tfap2c	0
MA1569.2	MA1569.2.TFAP2E	GFAP_(modified)	536	544	-	11.8367	8.23e-05	0.0575	CCCTGGGGG	TFAP2E	Tfap2e	0
MA1569.2	MA1569.2.TFAP2E	GFAP_(modified)	2065	2073	+	13.449	1.7e-05	0.0331	CCCTCAGGC	TFAP2E	Tfap2e	0
MA1569.2	MA1569.2.TFAP2E	GFAP_(modified)	2065	2073	-	13.3878	2.37e-05	0.0331	GCCTGAGGG	TFAP2E	Tfap2e	0
MA1569.2	MA1569.2.TFAP2E	GFAP_(modified)	536	544	+	11.9388	7.68e-05	0.0575	CCCCCAGGG	TFAP2E	Tfap2e	0
MA0691.1	MA0691.1.TFAP4	GFAP_(modified)	1561	1570	+	10.2182	8.42e-05	0.199	TACAGCTGAG	TFAP4	Tfap4	2.354057596
MA0691.1	MA0691.1.TFAP4	GFAP_(modified)	1561	1570	-	9.89091	9.64e-05	0.199	CTCAGCTGTA	TFAP4	Tfap4	2.354057596
MA0145.2	MA0145.2.Tfcp2l1	GFAP_(modified)	518	531	-	11.3131	5.73e-05	0.218	CCAGCCCAATGCTG	Tfcp2l1	Tfcp2l1	3.13129698
MA1122.2	MA1122.2.TFDP1	GFAP_(modified)	616	623	-	14.6972	9.9e-06	0.0315	GGCGGGAA	TFDP1	Tfdp1	2.073906155
MA0692.2	MA0692.2.TFEB	GFAP_(modified)	227	234	-	11.2115	7.33e-05	0.301	CACGTGGC	TFEB	Tfeb	2.925682827
MA0871.3	MA0871.3.TFEC	GFAP_(modified)	227	234	-	10.3654	6.85e-05	0.277	CACGTGGC	TFEC	Tfec	1.7355989
MA1969.2	MA1969.2.THRA	GFAP_(modified)	1224	1241	-	8.51316	4.43e-05	0.0895	CCTTCCTTGTCTGGCCTC	THRA	Thra	2.654407389
MA1969.2	MA1969.2.THRA	GFAP_(modified)	145	162	-	8.84211	3.87e-05	0.0895	CTGGGCTCAAGTGATCCT	THRA	Thra	2.654407389
MA1969.2	MA1969.2.THRA	GFAP_(modified)	32	49	-	6.57895	9.5e-05	0.128	GCCTCCTGAGGTCTCCCT	THRA	Thra	2.654407389
MA1575.2	MA1575.2.THRB	GFAP_(modified)	2007	2023	-	20.3818	8.87e-08	0.000149	TCACCCCACTGAGGTCA	THRB	Thrb	2.760087972
MA1575.2	MA1575.2.THRB	GFAP_(modified)	2007	2023	+	20.3818	8.87e-08	0.000149	TGACCTCAGTGGGGTGA	THRB	Thrb	2.760087972
MA1574.2	MA1574.2.THRB	GFAP_(modified)	1612	1624	+	19.4944	1e-07	0.000409	AGGTCAGAGGTCA	THRB	Thrb	2.760087972
MA1576.2	MA1576.2.THRB	GFAP_(modified)	1308	1325	+	3.82857	8.73e-05	0.334	TGCCCTATCAGGACCTCC	THRB	Thrb	2.760087972
MA1123.3	MA1123.3.TWIST1	GFAP_(modified)	1622	1629	-	11.1707	8.6e-05	0.183	CCAGATGA	TWIST1	Twist1	0
MA1123.3	MA1123.3.TWIST1	GFAP_(modified)	1435	1442	-	11.7967	5.67e-05	0.183	ACAGATGT	TWIST1	Twist1	0
MA0093.4	MA0093.4.USF1	GFAP_(modified)	59	68	-	11.8293	3.54e-05	0.14	GACATGTGAT	USF1	Usf1	3.806944477
MA0526.5	MA0526.5.USF2	GFAP_(modified)	227	236	-	6.4898	9.9e-05	0.37	CACACGTGGC	USF2	Usf2	4.206369825
MA1627.2	MA1627.2.Wt1	GFAP_(modified)	844	853	-	10.0163	9.03e-05	0.112	TCTCCCCCCC	Wt1	Wt1	0
MA1627.2	MA1627.2.Wt1	GFAP_(modified)	2060	2069	+	10.1951	8.18e-05	0.112	CCACCCCCTC	Wt1	Wt1	0
MA1627.2	MA1627.2.Wt1	GFAP_(modified)	5	14	+	9.91057	9.47e-05	0.112	CCTCCCTCTC	Wt1	Wt1	0
MA0095.2	MA0095.2.YY1	GFAP_(modified)	183	194	+	10.0385	8.77e-05	0.385	CAACATGGCAAG	YY1	Yy1	2.914065267
MA0095.4	MA0095.4.Yy1	GFAP_(modified)	183	190	+	11.1138	6.51e-05	0.285	CAACATGG	Yy1	Yy1	2.914065267
MA2328.1	MA2328.1.ZBED4	GFAP_(modified)	531	540	+	11.0284	5.42e-05	0.147	GCCGCCCCCC	ZBED4	Zbed4	0
MA2340.1	MA2340.1.Zbtb2	GFAP_(modified)	2190	2199	-	11.5816	4.2e-05	0.136	AGCGGAGGTG	Zbtb2	Zbtb2	0
MA2340.1	MA2340.1.Zbtb2	GFAP_(modified)	760	769	+	10.4326	9.2e-05	0.149	ACCGGCGGTG	Zbtb2	Zbtb2	0
MA2330.1	MA2330.1.ZBTB24	GFAP_(modified)	538	547	+	11.9639	2.49e-05	0.0385	CCCAGGGCCT	ZBTB24	Zbtb24	0
MA2330.1	MA2330.1.ZBTB24	GFAP_(modified)	2146	2155	+	10.7289	7.68e-05	0.0409	CCCAGGAGCG	ZBTB24	Zbtb24	0
MA2330.1	MA2330.1.ZBTB24	GFAP_(modified)	978	987	+	10.5361	8.57e-05	0.0409	CCCAGGTCTC	ZBTB24	Zbtb24	0
MA2330.1	MA2330.1.ZBTB24	GFAP_(modified)	1541	1550	+	11.8072	2.81e-05	0.0385	CCCAGCACCT	ZBTB24	Zbtb24	0
MA2330.1	MA2330.1.ZBTB24	GFAP_(modified)	628	637	+	11.2651	4.61e-05	0.0385	CCCAGCCCCC	ZBTB24	Zbtb24	0
MA2330.1	MA2330.1.ZBTB24	GFAP_(modified)	1378	1387	+	11.2651	4.61e-05	0.0385	CCCAGCCCCC	ZBTB24	Zbtb24	0
MA2330.1	MA2330.1.ZBTB24	GFAP_(modified)	449	458	-	10.8795	6.5e-05	0.0409	CTCAGGCCCC	ZBTB24	Zbtb24	0
MA0694.2	MA0694.2.ZBTB7B	GFAP_(modified)	533	542	+	9.98276	9.75e-05	0.375	CGCCCCCCAG	ZBTB7B	Zbtb7b	1.138827524
MA2002.2	MA2002.2.Zfp335	GFAP_(modified)	609	615	-	11.4756	9.74e-05	0.2	GCAGGCA	Zfp335	Zfp335	0
MA2002.2	MA2002.2.Zfp335	GFAP_(modified)	1552	1558	+	11.4756	9.74e-05	0.2	GCAGGCA	Zfp335	Zfp335	0
MA0146.3	MA0146.3.Zfx	GFAP_(modified)	538	547	+	10.5152	9.6e-05	0.119	CCCAGGGCCT	Zfx	Zfx	1.641474111
MA0146.3	MA0146.3.Zfx	GFAP_(modified)	1195	1204	-	10.6364	9.3e-05	0.119	GACCAGGCCT	Zfx	Zfx	1.641474111
MA0146.3	MA0146.3.Zfx	GFAP_(modified)	489	498	+	12.4394	4.01e-05	0.119	AGCCAGGCCT	Zfx	Zfx	1.641474111
MA0696.1	MA0696.1.ZIC1	GFAP_(modified)	830	843	-	8.38298	3.4e-05	0.121	TGCCACCCACTGTC	ZIC1	Zic1	0
MA1629.2	MA1629.2.Zic2	GFAP_(modified)	2164	2172	+	10.8862	6.39e-05	0.0905	CAGAGCAGG	Zic2	Zic2	0
MA1629.2	MA1629.2.Zic2	GFAP_(modified)	744	752	-	10.6748	7.21e-05	0.0905	CACAGCAAG	Zic2	Zic2	0
MA1629.2	MA1629.2.Zic2	GFAP_(modified)	409	417	-	11.1626	5.62e-05	0.0905	CACACCAGG	Zic2	Zic2	0
MA1585.2	MA1585.2.ZKSCAN1	GFAP_(modified)	1731	1739	-	12.1273	5.13e-05	0.221	CCAGTAGGT	ZKSCAN1	Zkscan1	1.679822896
MA1973.2	MA1973.2.ZKSCAN3	GFAP_(modified)	169	182	-	10.2	3.74e-05	0.0452	CCCAGGCTGGTCTA	ZKSCAN3	Zkscan3	0
MA1973.2	MA1973.2.ZKSCAN3	GFAP_(modified)	2067	2080	+	12.8	1.04e-05	0.0188	CTCAGGCTATGCCA	ZKSCAN3	Zkscan3	0
MA1973.2	MA1973.2.ZKSCAN3	GFAP_(modified)	2110	2123	+	15.0857	2.89e-06	0.0105	GCCAGTCTAGCCCA	ZKSCAN3	Zkscan3	0
