# Supplementary material for: Identification of a robust promoter in mouse and human hepatocytes by in vivo biopanning of a barcoded AAV library
Source: Mol Ther. Author manuscript; Available in PMC 2026 Apr 21. (PMC12443165; doi:10.1016/j.ymthe.2025.04.027)
Supplement: Table S1 [file NIHMS2108476-supplement-Table_S1.xlsx]

## Sheet: Promoter overview
	Promoter name	Description	Supposed specificity	Origin (viral/mammalian/synthetic/chimeric)	sequence	Total size of promoter (bp)	Reference (PubMed ID)	Size of LacZ stuffer (bp)	Final size of the construct
	AAT	Promoter of Homo sapiens serpin family A member 1 (SERPINA1), alpha-1-antitrypsin (AAT) (ref. seq. ID: NG_008290.1)	liver	mammalian	gatcttgctaccagtggaacagccactaaggattctgcagtgagagcagagggccagctaagtggtactctcccagagactgtctgactcacgccaccccctccaccttggacacaggacgctgtggtttctgagccaggtacaatgactcctttcggtaagtgcagtggaagctgtacactgcccaggcaaagcgtccgggcagcgtaggcgggcgactcagatcccagccagtggacttagcccctgtttgctcctccgataactggggtgaccttggttaatattcaccagcagcctcccccgttgcccctctggatccactgcttaaatacggacgaggacagggccctgtctcctcagcttcaggcaccaccactgacctgggacagtgaat	397	10933977	2000	3923
	AAT short	Short version of hAAT promoter	liver	mammalian	aatgactcctttcggtaagtgcagtggaagctgtacactgcccaggcaaagcgtccgggcagcgtaggcgggcgactcagatcccagccagtggacttagcccctgtttgctcctccgataactggggtgaccttggttaatattcaccagcagcctcccccgttgcccctctggatccactgcttaaatacggacgaggacagggccctgtctcctcagcttcaggcaccaccactgacctgggacagtg	251	10933977	2200	3977
	ADIPOQ	Human Adiponectin, C1Q and collagen domain containing gene (AdipoQ distal enhancer: ref. seq ID: NG_044949.1)	fat	mammalian	gcccttcaaaaacaaaacatgagcgtgccaagaaagtccaaggtgttgaatgttgccacttcaagcctaaactttctaggaacacctaagtgggtggcagcttccagttctccaggctgcttctaggccagagctgggttccacaagagacagaataggcatatatatgcttaaggaactggaaaaacaggctctctctctctcacaaacacacacacacacataccaaggtagctgtcaaaatgttatccgaaattttggaaccaaaaaatcttgaaagatggtattccaatatcacattttatgtaagttttctattatattagattcaaattacgattcgaggccacaagctttaagaattcagggcctttttaacttgccaagccccacaccact…	1077	15850785; 18931025	1500	4103
	Albumin	Mus musculus albumin (Alb) 5' regulatory region (ref. seq. ID: NG_056263.1)	liver	mammalian	ggcatgcttccatgccaaggcccacactgaaatgctcaaatgggagacaaagagattaagctcttatgtaaaatttgctgttttacataactttaatgaatggacaaagtcttgtgcatgggggtgggggtggggttagaggggaacagctccagatggcaaacatacgcaagggatttagtcaaacaactttttggcaaagatggtatgattttgtaatggggtaggaaccaatgaaatgcgaggtaagtatggttaatgatctacagttattggttaaagaagtatattagagcgagtctttctgcacacagatcacctttcctatcaacccc	335	2722822	2200	4061
	AP2.2	Promoter region of Mus musculus adiponectin (ref. seq. ID: AF304466.1)	fat	mammalian	aaaccacccagcaaaaaaccaaaccgcctagcctcaagacatgtgtggttgaatgtttttcacttctagtcgctaagcaagtgtgtgtttttacacaatgccctctgtggtgagtggcggattcccctgagagttcaccaaatgataggctttcacaatgctcccgggtgtctaccagacccagcaaagtattgatgtggttttggggtgaaagtcactctgtcttgtgcaatagttagaatctgctgaaaccagcagtgttcctatatgggacaggggtccagagctaacccggaggctataactgagcagaggtgaagaccacgaggcattggggagcgtatgccctttgtggtcagagagatctagcttcgtgccttgggtctgtgtctctccctc…	2274	18760339; 25551639	no LacZ	3800
	CAG	CMV enhancer + chicken beta-actin promoter + chimeric intron	ubiquitous	chimeric	TATTAATAGTAATCAATTACGGGGTCATTAGTTCATAGCCCATATATGGAGTTCCGCGTTACATAACTTACGGTAAATGGCCCGCCTGGCTGACCGCCCAACGACCCCCGCCCATTGACGTCAATAATGACGTATGTTCCCATAGTAACGCCAATAGGGACTTTCCATTGACGTCAATGGGTGGAGTATTTACGGTAAACTGCCCACTTGGCAGTACATCAAGTGTATCATATGCCAAGTACGCCCCCTATTGACGTCAATGACGGTAAATGGCCCGCCTGGCATTATGCCCAGTACATGACCTTATGGGACTTTCCTACTTGGCAGTACATCTACGTATTAGTCATCGCTATTACCATGGTCGAGGTGAGCCCCACGTTCTGCTTCACTCTCCCCATC…	1705	1660837	800	4031
	CamKII	Mus musculus CamKII promoter (ref. seq. ID: OX390161.1)	forebrain	mammalian	catcattatggccttaggtcacttcatctccatggggttcttcttctgattttctagaaaatgagatgggggtgcagagagcttcctcagtgacctgcccagggtcacatcagaaatgtcagagctagaacttgaactcagattactaatcttaaattccatgccttgggggcatgcaagtacgatatacagaaggagtgaactcattagggcagatgaccaatgagtttaggaaagaagagtccagggcagggtacatctacaccacccgcccagccctgggtgagtccagccacgttcacctcattatagttgcctctctccagtcctaccttgacgggaagcacaagcagaaactgggacaggagccccaggagaccaaatcttcatggtccctct…	1292	8939850; 15608064	1200	4018
	CC10	Promoter for rat Clara cell 10kDa secretory protein (Rattus norvegicus)	clara cells / lung	mammalian	tttcgaaccctgtagcagggcctctgtgcagcagagggtgcacactacaggttgtgcacacgcgtgtgcgtgcatgcatgcaagggtgcacatgcacagggtggaggtcagaggtcaacgtcaggtgtcttcgtctgtcacccacagtcttgtttttcagacaggacttctcactgaatctgaatcctgcccatttgatgggctcatcagtcagtttccaggtttccctggtccccacctccccagggctggaattcaaggcatatctagcttttttgcatgaatgtttgagagccaaattcagttcctcatacttgcccaataggcatagtatatccactgagccatgtccccaactcattatgttcacctcattcattcattcatccatccatccat…	2380	2349092; 12189244	no LacZ	3906
	CD16	Promoter for Homo sapiens Fc gamma receptor IIIa (FCGR3A; CD16; ref. seq. ID: NG_009066.1)	NK cells	mammalian	acttaatgaaaaccccctgaaagcttcccatcctgttgcagtccctttctctcctcctgtgctctctcctcttcttcctatctagcccacccttttggcagctaagaattcctccctccattggagagccacagaccaaagaggagtcaaataagaaaataagacctcaaagaaggaaaacaaagtgaaggccttgcatcagaagtcacgtggcagaaagccacctggatatctgaaaagaagaaagaattgagggatatccgctttttgcctcagagaccatccttagccctgaaggctttgtttctgctttaggtttcccagataagcatccgaagtgctacagcaaggaactttaagtttccagatacttgtctggattttgcaaggcgtagatga…	1899	11884455	800	4225
	CD68	Human CD68 promoter element	macrophages	mammalian	ctgaggcccctgagtcaggctgtgggtgggatcatctccagtacaggaagtgagactttcatttcctcctttccaagagagggctgagggagcagggttgagcaactggtgcagacagcctagctggactttgggtgaggcggttcagccattaattaagtcgac	165	27308302; 12692594	2400	4091
	cdIIb	Human leukocyte adhesion receptor alpha subunit (CDllb) gene promoter	kupffer cells	mammalian	tcgacggtatcgataagcttggggttcaagtgattctgctgcctcagcctcccaggtgggattacaggtgcctgccaccacgcctggctaatttttttgtctttttagtaaagatgaggtttcaccatgttgggcaggctggtttcaattgctgacctcaagtgagccaccccgcctcagcctcccaaaatgctaggattacaggcatgagccaccgcacccagccaagtttgtacatatatttttgactacacttcttaactattcttaggataaattactagaagtgaaaattcttgggtgaagagcttgaggcctttacacacacacacacacacacacacacacacacacaaataggctggatgcagtggctcacacctgtaatctcagcagttt…	1694	7811988	800	4020
	CMV 1	CMV enhancer + promoter	ubiquitous	viral	gacattgattattgactagttattaatagtaatcaattacggggtcattagttcatagcccatatatggagttccgcgttacataacttacggtaaatggcccgcctggctgaccgcccaacgacccccgcccattgacgtcaataatgacgtatgttcccatagtaacgccaatagggactttccattgacgtcaatgggtggagtatttacggtaaactgcccacttggcagtacatcaagtgtatcatatgccaagtacgccccctattgacgtcaatgacggtaaatggcccgcctggcattatgcccagtacatgaccttatgggactttcctacttggcagtacatctacgtattagtcatcgctattaccatggtgatgcggttttggcagt…	605	2985280; 23287722; 11470520	2000	4131
	CMV 2	CMV enhancer + promoter (smaller enhancer version)	ubiquitous	viral	cgttacataacttacggtaaatggcccgcctggctgaccgcccaacgacccccgcccattgacgtcaatagtaacgccaatagggactttccattgacgtcaatgggtggagtatttacggtaaactgcccacttggcagtacatcaagtgtatcatatgccaagtacgccccctattgacgtcaatgacggtaaatggcccgcctggcattgtgcccagtacatgaccttatgggactttcctacttggcagtacatctacgtattagtcatcgctattaccatggtgatgcggttttggcagtacatcaatgggcgtggatagcggtttgactcacggggatttccaagtctccaccccattgacgtcaatgggagtttgttttggcaccaaaatca…	509	2985280; 33116134; 11470520	2000	4035
	CMV 2 _SV40i	CMV enhancer + promoter + SV40 intron	ubiquitous	viral/chimeric	cgttacataacttacggtaaatggcccgcctggctgaccgcccaacgacccccgcccattgacgtcaatagtaacgccaatagggactttccattgacgtcaatgggtggagtatttacggtaaactgcccacttggcagtacatcaagtgtatcatatgccaagtacgccccctattgacgtcaatgacggtaaatggcccgcctggcattgtgcccagtacatgaccttatgggactttcctacttggcagtacatctacgtattagtcatcgctattaccatggtgatgcggttttggcagtacatcaatgggcgtggatagcggtttgactcacggggatttccaagtctccaccccattgacgtcaatgggagtttgttttggcaccaaaatca…	773	33116134	1800	4099
	CMV.Cad5	CMV enhancer + promoter region of murine cdh5 (ref. seq. ID: Y10887.2)	endothelial cells	chimeric	gcggccgcttcgagctcgcccgacattgattattgactagttattaatagtaatcaattacggggtcattagttcatagcccatatatggagttccgcgttacataacttacggtaaatggcccgcctggctgaccgcccaacgacccccgcccattgacgtcaataatgacgtatgttcccatagtaacgccaatagggactttccattgacgtcaatgggtggagtatttacggtaaactgcccacttggcagtacatcaagtgtatcatatgccaagtacgccccctattgacgtcaatgacggtaaatggcccgcctggcattatgcccagtacatgaccttatgggactttcctacttggcagtacatctacgtattagtcatcgctattacca…	882	34427142	1500	3908
	CMV.MLC260	CMV-enhancer + 260 bp of Rattus norvegicus myosin light chain-2v promoter	heart	chimeric	Gcggccgcttcgagctcgcccgacattgattattgactagttattaatagtaatcaattacggggtcattagttcatagcccatatatggagttccgcgttacataacttacggtaaatggcccgcctggctgaccgcccaacgacccccgcccattgacgtcaataatgacgtatgttcccatagtaacgccaatagggactttccattgacgtcaatgggtggagtatttacggtaaactgcccacttggcagtacatcaagtgtatcatatgccaagtacgccccctattgacgtcaatgacggtaaatggcccgcctggcattatgcccagtacatgaccttatgggactttcctacttggcagtacatctacgtattagtcatcgctattacca…	827	18615116	1500	3853
	Col1A2	Promoter of homo sapiens collagen type I alpha 2 chain (COL1A2; ref. seq ID: NG_007405.1)	fribroblasts	mammalian	gccctttcccgaagtcataagacaaagagagtgcatcactgctgaaacagtgggcgcacacgagccccaaagctagagaaaagctggacggggctgggggcggggtgcaggggtggaggggcggggaggcgggctccggctgcgccacgctatcgagtcttccctccctccttctctgccccctccgctcccgctggagccctccaccctacaagtggcctacagggcacaggtgaggcgggactggacagctcctgctttgatcgccggagatctgcaaattctgcccatgtcggggctgcagagcactccgacgtgtcccatagtgtttccaaacttggaaagggcgggggagggcgggaggatgcggagggcggaggtatgcagacaacgagtcag…	722	28836200; US Patent: US20170275649A1	1800	4048
	Des_hum	1.4 kb promoter region of homo sapiens desmin (DES; ref. seq. ID: NG_008043.1)	muscle	mammalian	acacacctactagtaacccctccagctggtgatggcaggtctagggtaggaccagtgactggctcctaatcgagcactctattttcagggtttgcattccaaaagggtcaggtccaagagggacctggagtgccaagtggaggtgtagaggcacggccagtacccatggagaatggtggatgtccttaggggttagcaagtgccgtgtgctaaggagggggctttggaggttgggcaggccctctgtggggctccatttttgtgggggtgggggctggagcattatagggggtgggaagtgattggggctgtcaccctagccttccttatctgacgcccacccatgcctcctcaggtaccccctgccccccacagctcctctcctgtgccttgtttccc…	1426	US Patent: US20170275649A1	800	3752
	Des_mu	Mus musculus desmin upstream regulatory region (ref. seq. ID: NG_046373.1)	muscle	mammalian	accttgcttcctagctgggcctttccttctcctctataaataccagctctggtatttcgccttggcagctgttgctgctagggagacggctggcttgacatgcatctcctgacaaaacacaaacccgtggtgtgagtgggtgtgggcggtgtgagtagggggatgaatcagagagggggcgagggagacaggggcgcaggagtcaggcaaaggcgatgcgggggtgcgactacacgcagttggaaacagtcgtcagaagattctggaaactatcttgctggctataaacttgagggaagcagaaggccaacattcctcccaagggaaactgaggctcagagttaaaacccaggtatcagtgatatgcatgtgccccggccagggtcactctctgactaa…	983	30700722	1500	4009
	EF1α	Promoter of Homo sapiens Eukaryotic translation elongation factor 1 α1 (EF1α)	ubiquitous	mammalian	ggctccggtgcccgtcagtgggcagagcgcacatcgcccacagtccccgagaagttggggggaggggtcggcaattgaaccggtgcctagagaaggtggcgcggggtaaactgggaaagtgatgtcgtgtactggctccgcctttttcccgagggtgggggagaaccgtatataagtgcagtagtcgccgtgaacgttctttttcgcaacgggtttgccgccagaacacaggtaagtgccgtgtgtggttcccgcgggcctggcctctttacgggttatggcccttgcgtgccttgaattacttccacctggctgcagtacgtgattcttgatcccgagcttcgggttggaagtgggtgggagagttcgaggccttgcgcttaaggagccccttcgcct…	1179	1698283; 20485554; 2564392	1200	3905
	EFS	EF1α promoter, short form	ubiquitous	mammalian	ctggctccggtgcccgtcagtgggcagagcgcacatcgcccacagtccccgagaagttggggggaggggtcggcaattgatccggtgcctagagaaggtggcgcggggtaaactgggaaagtgatgtcgtgtactggctccgcctttttcccgagggtgggggagaaccgtatataagtgcagtagtcgccgtgaacgttctttttcgcaacgggtttgccgccagaacacaggccgc	238	24336571; 25075903	2200	3964
	gfaABC1D	GFAP promoter with deletion in C region	astrocytes	mammalian	aacatatcctggtgtggagtaggggacgctgctctgacagaggctcgggggcctgagctggctctgtgagctggggaggaggcagacagccaggccttgtctgcaagcagacctggcagcattgggctggccgccccccagggcctcctcttcatgcccagtgaatgactcaccttggcacagacacaatgttcggggtgggcacagtgcctgcttcccgccgcaccccagcccccctcaaatgccttccgagaagcccattgagcagggggcttgcattgcaccccagcctgacagcctggcatcttgggataaaagcagcacagccccctaggggctgcccttgctgtgtggcgccaccggcggtggagaacaaggctctattcagcctgtgcccag…	681	18240313	1800	4007
	GFAP	Promoter of Homo sapiens glial fibrillary acidic protein (GFAP; gfa2; ref. seq ID: NG_008401.2)	astrocytes	mammalian	cccacctccctctctgtgctgggactcacagagggagacctcaggaggcagtctgtccatcacatgtccaaatgcagagcataccctgggctgggcgcagtggcgcacaactgtaattccagcactttgggaggctgatgtggaaggatcacttgagcccagaagttctagaccagcctgggcaacatggcaagaccctatctctacaaaaaaagttaaaaaatcagccacgtgtggtgacacacacctgtagtcccagctattcaggaggctgaggtgaggggatcacttaaggctgggaggttgaggctgcagtgagtcgtggttgcgccactgcactccagcctgggcaacagtgagaccctgtctcaaaagacaaaaaaaaaaaaaaaaaaaaaa…	2204	8120611	no LacZ	3730
	GFAP_del1	GFAP promoter with deletion in 5' region		mammalian	aacatatcctggtgtggagtaggggacgctgctctgacagaggctcgggggcctgagctggctctgtgagctggggaggaggcagacagccaggccttgtctgcaagcagacctggcagcattgggctggccgccccccagggcctcctcttcatgcccagtgaatgactcaccttggcacagacacaatgttcggggtgggcacagtgcctgcttcccgccgcaccccagcccccctcaaatgccttccgagaagcccattgagcagggggcttgcattgcaccccagcctgacagcctggcatcttgggataaaagcagcacagccccctaggggctgcccttgctgtgtggcgccaccggcggtggagaacaaggctctattcagcctgtgcccag…	1803	This study	800	3329
	GFAP_del2	GFAP promoter with deletion in C region		mammalian	cccacctccctctctgtgctgggactcacagagggagacctcaggaggcagtctgtccatcacatgtccaaatgcagagcataccctgggctgggcgcagtggcgcacaactgtaattccagcactttgggaggctgatgtggaaggatcacttgagcccagaagttctagaccagcctgggcaacatggcaagaccctatctctacaaaaaaagttaaaaaatcagccacgtgtggtgacacacacctgtagtcccagctattcaggaggctgaggtgaggggatcacttaaggctgggaggttgaggctgcagtgagtcgtggttgcgccactgcactccagcctgggcaacagtgagaccctgtctcaaaagacaaaaaaaaaaaaaaaaaaaaaa…	1904	This study	800	3430
	GFAP_del3	GFAP promoter with deletion in C region		mammalian	cccacctccctctctgtgctgggactcacagagggagacctcaggaggcagtctgtccatcacatgtccaaatgcagagcataccctgggctgggcgcagtggcgcacaactgtaattccagcactttgggaggctgatgtggaaggatcacttgagcccagaagttctagaccagcctgggcaacatggcaagaccctatctctacaaaaaaagttaaaaaatcagccacgtgtggtgacacacacctgtagtcccagctattcaggaggctgaggtgaggggatcacttaaggctgggaggttgaggctgcagtgagtcgtggttgcgccactgcactccagcctgggcaacagtgagaccctgtctcaaaagacaaaaaaaaaaaaaaaaaaaaaa…	1904	This study	800	3430
	GFAP_del4	GFAP promoter with deletion in C region		mammalian	cccacctccctctctgtgctgggactcacagagggagacctcaggaggcagtctgtccatcacatgtccaaatgcagagcataccctgggctgggcgcagtggcgcacaactgtaattccagcactttgggaggctgatgtggaaggatcacttgagcccagaagttctagaccagcctgggcaacatggcaagaccctatctctacaaaaaaagttaaaaaatcagccacgtgtggtgacacacacctgtagtcccagctattcaggaggctgaggtgaggggatcacttaaggctgggaggttgaggctgcagtgagtcgtggttgcgccactgcactccagcctgggcaacagtgagaccctgtctcaaaagacaaaaaaaaaaaaaaaaaaaaaa…	1924	This study	800	3450
	GFAP_del5	GFAP promoter with deletion in C region		mammalian	cccacctccctctctgtgctgggactcacagagggagacctcaggaggcagtctgtccatcacatgtccaaatgcagagcataccctgggctgggcgcagtggcgcacaactgtaattccagcactttgggaggctgatgtggaaggatcacttgagcccagaagttctagaccagcctgggcaacatggcaagaccctatctctacaaaaaaagttaaaaaatcagccacgtgtggtgacacacacctgtagtcccagctattcaggaggctgaggtgaggggatcacttaaggctgggaggttgaggctgcagtgagtcgtggttgcgccactgcactccagcctgggcaacagtgagaccctgtctcaaaagacaaaaaaaaaaaaaaaaaaaaaa…	1961	This study	800	3487
	hybSV40	Hybrid promoter composed of SV40 enhancer + minimal CMV promoter (w/o. tet-operon)	ubiquitous	viral/chimeric	gaatgtgtgtcagttagggtgtggaaagtccccaggctccccagcaggcagaagtatgcaaagcatgcatctcaattagtcagcaaccaggtgtggaaagtccccaggctccccagcaggcagaagtatgcaaagcatgcatctcaattagtcagcaaccatagtcccgcccctaactccgcccatcccgcccctaactccgcccagttccgcccattctccgccgaattccgtgtacggtgggaggtctatataagcagagctcgTCGAcgagctcgtttagtgaaccgtcagatcgcctggagacgccatccacgctgttttgacctccatagaagacaccgggaccgatccagcctccg	362	Grimm lab internal promoter	2200	4088
	hybSV40_TetO2	Hybrid promoter composed of SV40 enhancer + minimal CMV promoter + 2x Tet-operator	ubiquitous	viral/chimeric/synthetic	gaatgtgtgtcagttagggtgtggaaagtccccaggctccccagcaggcagaagtatgcaaagcatgcatctcaattagtcagcaaccaggtgtggaaagtccccaggctccccagcaggcagaagtatgcaaagcatgcatctcaattagtcagcaaccatagtcccgcccctaactccgcccatcccgcccctaactccgcccagttccgcccattctccgccgaattccgtgtacggtgggaggtctatataagcagagctctccctatcagtgatagagatctccctatcagtgatagagatcgtcgacgagctcgtttagtgaaccgtcagatcgcctggagacgccatccacgctgttttgacctccatagaagacaccgggaccgatccagc…	404	Grimm lab internal promoter	2000	3930
	ICAM-2	Promoter of Homo sapiens intercellular adhesion molecule 2 (ICAM-2)	endothelial cells	mammalian	ctagtctcccaggcatgactccaacaatgcatcccatgggatttggggttccccagatctggggcttgtaggcctgactctcccctgtgcacacgtctcatacacgcatgcgtgcacccattgcctgccccgccccttgcacagggagtcagcagggaggactgggttatgccctgcttatcagcagcttcccagcttcctctgcctggattcttagaggcctggggtcctagaacgagctggtgcacgtggcttcccaaagatctctcagataatgagaggaaatgcagtcatcagtttgcagaaggctagggattctgggccatagctcagacctgcgcccaccatctccctccaggcagcccttggctggtccctgcgagcccgtggagactgcca…	408	9565596	2000	3934
	KRT5	Promoter of Homo sapiens keratin 5 (KRT5; ref. seq. ID: NG_008297.1)	epidermal cells	mammalian	cccatgagtctcagggtttttttttaagggattgcatgggatccccgggtttcctaaaccccccacagagtcctgcccaggccaaagagcaaggaaaaggtcaaagggcagaaaaaatgctgagttaggaggagctatggaaggataaacctggccttaaagaggtcaaagtggtttatagggggcgctgagggcttcccacattctctggcctaaaccttgcaggcagatctgcccagtgggctctgggatagctgtgccttccctaagaaaaaaattgtgcagaaaaggatgaaactctattttccctctagcacataaccaagaatataaggctacagattgcctttcccagaggggaaaaccctgcagcaacctgctgcctggaaaagtgtaaga…	851	1378479; 11069615	1500	3877
	LP1	Synthetic promoter including domains of human apolipoprotein hepatic control region and the hAAT promoter	liver	mammalian/synthetic	ccctaaaatgggcaaacattgcaagcagcaaacagcaaacacacagccctccctgcctgctgaccttggagctggggcagaggtcagagacctctctgggcccatgccacctccaacatccactcgaccccttggaatttcggtggagaggagcagaggttgtcctggcgtggtttaggtagtgtgagaggggaatgactcctttcggtaagtgcagtggaagctgtacactgcccaggcaaagcgtccgggcagcgtaggcgggcgactcagatcccagccagtggacttagcccctgtttgctcctccgataactggggtgaccttggttaatattcaccagcagcctcccccgttgcccctctggatccactgcttaaatacggacgaggacaggg…	551	17090654; 37181105	2000	4077
	mAFP.Albumin	Mus musculus alpha fetoprotein enhancer (Afp; ref. seq. ID: NG_056262.1) + albumin (Alb) promoter (ref. seq. ID: NG_056263.1)	liver	mammalian	agatctttttgatggcagagttcagtttaccgggtcacattgtacctgggaagattcaaggatttatggaaaaagtcaacaacaggagtcagagcagccggaaaagcatggactctgtacttaggactgcgctttgagcaatggcacagcaagctttaaccctgtttgcagtcagcacacaaactgtggttcaaagctccactttatctcttcttgtggaattcagatatcagatcagtttaaaccttactag tgctcaaatgggagacaaagagattaagctcttatgtaaaatttgctgttttacataactttaatgaatggacaaagtcttgtgcatgggggtgggggtggggttagaggggaacagctccagatggcaaacatacgcaagggat…	571	19782060	2000	4097
	MCKE	Modified Mus musculus creatine kinase promoter; also known as tMCK promoter (Wang et al.)	muscle	mammalian/synthetic	ccactacgggtctaggctgcccatgtaaggaggcaaggcctggggacacccgagatgcctggttataattaaccccaacacctgctgcccccccccccccaacacctgctgcctgagcctgagcggttaccccaccccggtgcctgggtcttaggctctgtagaccatggaggagaagctcgctctaaaaataaccctgtccctggtggaaccactacgggtctaggctgcccatgtaaggaggcaaggcctggggacacccgagatgcctggttataattaaccccaacacctgctgcccccccccccccaacacctgctgcctgagcctgagcggttaccccaccccggtgcctgggtcttaggctctgtagaccatggaggagaagctcgctctaa…	720	18563184	1800	4046
	MecP2	Promoter fragment of the mouse methyl-CpG-binding protein-2 (MeCP2; ref. seq. ID: AF121351.2)	neuronal	mammalian	agctgaatggggtccgcctcttttccctgcctaaacagacaggaactcctgccaattgagggcgtcaccgctaaggctccgccccagcctgggctccacaaccaatgaagggtaatctcgacaaagagcaaggggtggggcgcgggcgcgcaggtgcagcagcacacaggctggtcgggagggcggggcgcgacgtctgccgtgcggggtcccggcatcggttgcgcgc	229	21476867	2200	3955
	minCMV	Partial CMV promoter without enhancer	ubiquitous	viral	actcacggggatttccaagtctccaccccattgacgtcaatgggagtttgttttggcaccaaaatcaacgggactttccaaaatgtcgtaataaccccgccccgttgacgcaaatgggcggtaggcgtgtacggtgggaggtctatataagcagagctcgtttagtgaaccgtcagaattctcgagtgatcgaaagagcctgctaaagcaaaaaagaagtcacc	224	25186301	2200	3950
	minTTR	Minimal promoter region of Mus musculus transthyretin (ref. seq. ID: OX439032.1)	liver	mammalian	gtgtctgtctgcacatttcgtagagcgagtgttccgatactctaatctccctaggcaaggttcatatttgtgtaggttacttattctccttttgttgactaagtcaataatcagaatcagcaggtttggagtcagcttggcagggatcagcagcctgggttggaaggagggggtataaaagccccttcaccaggagaagcc	201	24954473	2400	4127
	MIP	Promoter region of Mus musculus preproinsulin (ref. seq. ID: AF304466.1)	pancreas	mammalian	tctaggttcctctcctaaactgccacatggtgattagctgagtgaagacactaacctcactggaatcatagggtcggttttgaattaataaacagagtgccacatattgttcaaaaaagaatcttgttactctaattagaacggaaggtgcaatttctaaatagcaagataatttatacatatggtgtcagaacctgtttctaaaagttctgttctgctgggatagaattatatatttgaggTtgcagccaatgactgagaacaggagagattgagcagccccacaaaggtcctcattttgaacaaAgattatcagtgaatccagtTgaataagaaagtttacagtggTtgagagatgcaaccaggtatttgccacatccccaagctctccacccccaa…	1367	16567506	1200	4093
	MLC260	260 bp of Rattus norvegicus myosin light chain-2v promoter (without CMV enhancer)	heart/muscle	mammalian	gacccagagcacagagcatcgttcccaggccaggccccagccactgtctctttaaccttgaaggcatttttgggtctcacgtgtccacccaggcgggtgtcggactttgaacggctcttacttcagaagaacggcatggggtgggggggcttaggtggcctctgcctcacctacaactgccaaaagtggtcatggggttatttttaaccccagggaagaggtatttattgttccacagcaggggccggccagcaggctccttg	263	18615116	2200	3989
	MSCV	Murine stem cell virus (MSCV) promoter	T cells / stem cells	viral	aatgaaagaccccacctgtaggtttggcaatctagcttaagtaacgccattttgcaaggcatggaaaatacataactgagaatagagaagttcagatcaaggttaggaacagagagacagcagaatatgggccaaacaggatatctgtggtaagcagttcctgccccggctcagggccaagaacagatggtccccagatgcggtcccgccctcagcagtttctagagaaccatcagatgtttccagggtgccccaaggacctgaaatgaccctgtgccttatttgaactaaccaatcagttcgcttctcgcttctgttcgcgcgcttctgctccccgagctcaataaaagagcccacaacccctcactcggcgcgccagtcctccgatagactgcgtcg…	1415	19265475	800	3741
	Periostin	Mus musculus periostin promoter	myofibroblasts	mammalian	cctctgactcatcttcaaactgtgttgtttggctgtgtacttaataaattagctgttagttgcaggattattttaacactgaaaggaaacttctcatgggaagcttacacatctctccagataaggaattctctctggactaatgtggcctcccttcaacttttccaactgtaaaacagccacagtgtctttgccttgtcagtgggaaaacaatactgacacccataaatgggtatgggggggggcttcacaacacagcacagaaaacacccccctctctagagatgctttaaaatgtgtgcattcacagagactgatggctgtttccattccttgccaactgaagcttcgtatcttcgcagcttcttcatcgaaaggtttctctgcatctcatatctg…	1309	26926804	1200	4035
	PGK	Mus musculus 3-phosphoglycerate kinase (PGK) promoter	ubiquitous	mammalian	taccgggtaggggaggcgcttttcccaaggcagtctggagcatgcgctttagcagccccgctgggcacttggcgctacacaagtggcctctggcctcgcacacattccacatccaccggtaggcgccaaccggctccgttctttggtggccccttcgcgccaccttctactcctcccctagtcaggaagttcccccccgccccgcagctcgcgtcgtgcaggacgtgacaaatggaagtagcacgtctcactagtctcgtgcagatggacagcaccgctgagcaatggaagcgggtaggcctttggggcagcggccaatagcagctttgctccttcgctttctgggctcagaggctgggaaggggtgggtccgggggcgggctcaggggcgggctcagg…	521	1945853	2000	4047
	RIP	Promoter of Rattus norvegicus insulin-1 gene (Rat Insulin-1 Promoter)	pancreas	mammalian	ggctgagctaagaatccacctatcaatagaaactatgaaacagttccagggacaaagataccaggtccccaacaactgcaactttctgggaaatgaggtggaaaatgctcagccaaggaaaaagagggccttaccctctctgggacaatgattgtgctgtgaactgcttcatcaggccatctggccccttgttaataatctaattaccctaggtctaagtagagttgttgacgtccaatgagcgctttctgcagacttagcactaggcaagtgtttggaaattacagcttcagcccctctcgccatctgcctacctacccctcctagagcccttaatgggccaaacggcaaagtccagggggcagagaggaggtgctttggactataaagctagtggag…	413	10453417	2000	3939
	RSV	Rous sarcoma virus promoter	ubiquitous	viral	caattctcatgtttgacagcttatcatcgcagatccgtatggtgcactctcagtacaatctgctctgatgccgcatagttaagccagtatctgctccctgcttgtgtgttggaggtcgctgagtagtgcgcgagcaaaatttaagctacaacaaggcaaggcttgaccgacaattgcatgaagaatctgcttagggttaggcgttttgcgctgcttcgcgatgtacgggccagatatacgcgtatctgaggggactagggtgtgtttaggcgaaaagcggggcttcggttgtacgcggttaggagtcccctcaggatatagtagtttcgcttttgcatagggagggggaaatgtagtcttatgcaaatactcttggtagtcttgcaacatggtaaggat…	622	3029412; 10395926	1800	3948
	SFFV	Spleen focus‑forming virus (SFFV) promoter	ubiquitous	viral	agctagctgcagtaacgccattttgcaaggcatggaaaaataccaaaccaagaatagagaagttcagatcaagggcgggtacatgaaaatagctaacgttgggccaaacaggatatctgcggtgagcagtttcggccccggcccggggccaagaacagatggtcaccgcagtttcggccccggcccgaggccaagaacagatggtccccagatatggcccaaccctcagcagtttcttaagacccatcagatgtttccaggctcccccaaggacctgaaatgaccctgcgccttatttgaattaaccaatcagcctgcttctcgcttctgttcgcgcgcttctgcttcccgagctctataaaagagctcacaacccctcactcggcgcgccagtcctcc…	401	18334985	2000	3927
	SPC	Promoter region of mouse surfactant protein C (SPC)	lung epithelium	mammalian	agaaggcagcaatgaggagaaggaggaagaggaggaggtcatgaaagtgaatggaatttggtgaaatcacattgggttcctttagaagttattataaaaaggagcacagaagggtagatagggcagtagaggggcagagatggctgggaccacactcaatcctgggcaaggtcatcttggcttaagaaaatgtcaggggctggggatgtggctcagcagtagagggcttcccaagcatgctcatgatcctaagcgtgatcctcagcaccaggaggcaaagggtgataagggtatatagagtaagccatcagagcatccaacatacagacaacgccaaagcaaagagtgaaacggtactcaacacccatgagcaataatttcccatcagtagggacagtt…	1059	2254341	1200	3785
	SPc5-12	synthetic promoter c5-12	muscle	synthetic	tggccaccgccttcggcaccatcctcacgacacccaaatatggcgacgggtgaggaatggtggggagttatttttagagcggtgaggaaggtgggcaggcagcaggtgttggcgctctaaaaataactcccgggagttatttttagagcggaggaatggtggacacccaaatatggcgacggttcctcacccgtcgccatatttgggtgtccgccctcggccggggccgcattcctgggggccgggcggtgctcccgcccgcctcgataaaaggctccggggccggcggcggcccacgagctacccggaggagcgggaggcgccaagctctaga	334	10096290	2200	4060
	SV40	Simian virus 40 promoter	ubiquitous	viral	ctgaggcggaaagaaccagctgtggaatgtgtgtcagttagggtgtggaaagtccccaggctccccagcaggcagaagtatgcaaagcatgcatctcaattagtcagcaaccaggtgtggaaagtccccaggctccccagcaggcagaagtatgcaaagcatgcatctcaattagtcagcaaccatagtcccgcccctaactccgcccatcccgcccctaactccgcccagttccgcccattctccgccccatggctgactaattttttttatttatgcagaggccgaggccgcctcggcctctgagctattccagaagtagtgaggaggcttttttggaggcctaggcttttgcaaa	358	6259538; 10395926	2200	4084
	Syn	Promoter of Homo sapiens synapsin I (SYN1) (ref. seq. ID: NG_008437.1)	neuronal	mammalian	agtgcaagtgggttttaggaccaggatgaggcggggtgggggtgcctacctgacgaccgaccccgacccactggacaagcacccaacccccattccccaaattgcgcatcccctatcagagagggggaggggaaacaggatgcggcgaggcgcgtgcgcactgccagcttcagcaccgcggacagtgccttcgcccccgcctggcggcgcgcgccaccgccgcctcagcactgaaggcgcgctgacgtcactcgccggtcccccgcaaactccccttcccggccaccttggtcgcgtccgcgccgccgccggcccagccggaccgcaccacgcgaggcgcgagataggggggcacgggcgcgaccatctgcgctgcggcgccggcgactcagcgctgcc…	448	12595892; 25263330	2000	3974
	TBG	Promoter of Homo sapiens thyroxine binding globulin (TBG; SERPINA7) (ref. seq. ID: NG_021252.1)	liver	mammalian	tgcatgtataatttctacagaacctattagaaaggatcacccagcctctgcttttgtacaactttcccttaaaaaactgccaattccactgctgtttggcccaatagtgagaactttttcctgctgcctcttggtgcttttgcctatggcccctattctgcctgctgaagacactcttgccagcatggacttaaacccctccagctctgacaatcctctttctcttttgttttacatgaagggtctggcagccaaagcaatcactcaaagttcaaaccttatcattttttgctttgttcctcttggccttggttttgtacatcagctttgaaaataccatcccagggttaatgctggggttaatttataactaagagtgctctagttttgcaatacagg…	410	22820390	2000	3936
	Thy1	Promoter of porcine Thy1 gene	T cells / stem cells / neuronal cells	mammalian	tggggcaactggagatgatgggagaagaaagcctaagggactaagaggaaagccacaatctgtcggtaaatcctgccttgggtagaatcttctaaacctttcccgctttcagcactcttatcctgtcccacaggcaaaggggagtttttaaatctcctctccatcaccatcttgtgttccgccctggttcctaattgtcttacttgagccattcactccatccagccgagaccttgttttagcagacacacaactgcctagagtctacacgcccctccctttcccgaactaaagtgcttagggacccagaaaataggccaggtcctcgtaaccttatcgaaatagcacagctaggccttccacccaacaacactcagagactgggccatagggtaggaa…	2573	US Patent: US20180258446A1	no LacZ	4099
	TK	Thymidine kinase of Herpes Simplex Virus (ref. seq. ID: KM359774.1)	ubiquitous	viral	aaatgagtcttcggacctcgcgggggccgcttaagcggtggttagggtttgtctgacgcggggggagggggaaggaacgaaacactctcattcggaggcggctcggggtttggtcttggtggccacgggcacgcagaagagcgccgcgatcctcttaagcacccccccgccctccgtggaggcgggggtttggtcggcgggtggtaactggcgggccgctgactcgggcgggtcgcgcgccccagagtgtgaccttttcggtctgctcgcagacccccgggcggcgccgccgcggcggcgacgggctcgctgggtcctaggctccatggggaccgtatacgtggacaggctctggagcatccgcacgactgcggtgatattaccggagaccttctgcgg…	752	6297762	1800	4078
	TnT	Promoter of Homo sapiens troponin T2, cardiac type (TNNT2) (ref. seq. ID: NG_007556.1)	heart	mammalian	ctcagtccattaggagccagtagcctggaagatgtctttacccccagcatcagttcaagtggagcagcacataactcttgccctctgccttccaagattctggtgctgagacttatggagtgtcttggaggttgccttctgccccccaaccctgctcccagctggccctcccaggcctgggttgctggcctctgctttatcaggattctcaagagggacagctggtttatgttgcatgactgttccctgcatatctgctctggttttaaatagcttatctgagcagctggaggaccacatgggcttatatggcgtggggtacatgttcctgtagccttgtccctggcacctgccaaaatagcagccaacaccccccacccccaccgccatccccctgcc…	544	25082846	2000	4070
	TTR	Enhancer + promoter region of Mus musculus transthyretin	liver	mammalian	ggatctgtcaattcacgcgagttaataattaccagcgcgggccaaataaataatcgcgaggggcaggtgacgtttgcccagcgcgcgctggtaattattaacctcgcgaatattgattcgaggccgcgattgccgcaatcgcgaggggcaggtgacctttgcccagcgcgcgttcgccccgccccggacggtatcgatgtcgagggggatcccactgggaggatgttgagtaagatggaaaactactgatgacccttgcagagacagagtattaggacatgtttgaacaggggccgggcgatcagcaggtagctctagaggtaccccagatctagtgtctgtctgcacatttcgtagagcgagtgttccgatactctaatctccctaggcaaggttcat…	541	1690125	2000	4067
	UBC	Promoter of Homo sapiens ubiquitin C (UBC) (ref. seq ID: NG_027722.2)	ubiquitous	mammalian	ggtgcagcggcctccgcgccgggttttggcgcctcccgcgggcgcccccctcctcacggcgagcgctgccacgtcagacgaagggcgcagcgagcgtcctgatccttccgcccggacgctcaggacagcggcccgctgctcataagactcggccttagaaccccagtatcagcagaaggacattttaggacgggacttgggtgactctagggcactggttttctttccagagagcggaacaggcgaggaaaagtagtcccttctcggcgattctgcggagggatctccgtggggcggtgaacgccgatgattatataaggacgcgccgggtgtggcacagctagttccgtcgcagccgggatttgggtcgcggttcttgtttgtggatcgctgtgatcg…	1258	11704814	1200	3984
	UCP1	Mus musculus uncoupling protein 1 (Ucp) distal enhancer + proximal promoter	mitochondria/brown adipose tissue	mammalian	cgtcacagagggtcagtcacccttgaccacactgaactagtcgtcacctttccactcttcctgccagaagagcagaaatcagactctctggggatatcagcctcacccctactgctctctccattatgaggcaaactttctttcacttcccagaggctctgggggcagcaaggtcaaccctttcctcagactctagaaccactccctgccttgagttgacatcacgggcctccttgagcgagaatttcattctgccataggctttgggagtgacgcgcggctgggaggcttgcgcacccaaggcacgcccctgccaagtcccacatgcagctctttggagacctgggccgctcagccacttcccccagtccctcctccagcaaggggctatatagatct…	527	28930673; 8264627	2000	4053
	VEC	Promoter of Mus musculus cdh5 gene (ref. seq ID: Y10887.2)	endothelial cells	mammalian	tcgtcgactctagctagtagcagaaacaaggtcctctggaagagcaactgatgctcttaggtactgaagcatcatcctgccccagagaccactcgcatatgaagcacacatattcagtctgccttacttgtgttaatgattgccagtgtccctctgacctcctagccctgaaaagtgtggcctgaaggtcatttcagagacggggagagctgctcagagaagccaatcggcgagtctaggacacacagacaggatctagtcccagagttcgctagcctaggtgagcgtcccctggccccttataccacttccttctccagcttgcatctaatctgctctggcagaccatcgtgtttcctgtcttcctggcagcctccagcacgctcagtgctactccct…	2539	9864160; 30416049	no LacZ	4065
