# Supplementary material for: Identification of a robust promoter in mouse and human hepatocytes by in vivo biopanning of a barcoded AAV library
Source: Mol Ther. Author manuscript; Available in PMC 2026 Apr 21. (PMC12443165; doi:10.1016/j.ymthe.2025.04.027)
Supplement: Table S3 [file NIHMS2108476-supplement-Table_S3.xlsx]

## Sheet: BCV param
#BCV_left= a short and constant sequence that is immediately 5' of the barcode location
BCV_left="ATGCTC"
#BCV_right= a short and constant sequence that is immediately 3' of the barcode location
BCV_right="CAGGGT"
#BCV_loc=the position of the first expected barcode nt if the read numbering starts with 0
BCV_loc=45
#BCV_margin=the number of nt before and after BCV_loc to search for the barcode (5 is suggested)
BCV_margin=5
#BCV_left_revcomp=the reverse complement of BCV_left
BCV_left_revcomp="ACCCTG"
#BCV_right_revcomp=the reverse complement of BCV_right
BCV_right_revcomp="GAGCAT"
#BCV_loc_revcomp=the position of first expected barcode nt on the reverse complement strand (if the read numbering starts with 0)
BCV_loc_revcomp=58

## Sheet: Assign samples
HLVFVBGXC_Chip6_2019_CD_19s004259-1-1_Domenger_lane1M1BrR_sequence.txt	cDNA_M1_Br	cDNA	1	Brain			Amplicon seq of barcoded AAV promoter library: cDNA, mouse 1, Brain
HKJHCBGXC_Chip5_2019_CD_19s004258-1-1_Domenger_lane1M1DiaR_sequence.txt	cDNA_M1_Dia	cDNA	1	Diaphragm			Amplicon seq of barcoded AAV promoter library: cDNA, mouse 1, Diaphragm
HKJHCBGXC_Chip5_2019_CD_19s004258-1-1_Domenger_lane1M1EyeR_sequence.txt	cDNA_M1_Eye	cDNA	1	Eye			Amplicon seq of barcoded AAV promoter library: cDNA, mouse 1, Eye
HKJHCBGXC_Chip5_2019_CD_19s004258-1-1_Domenger_lane1M1FatR_sequence.txt	cDNA_M1_Fat	cDNA	1	Fat			Amplicon seq of barcoded AAV promoter library: cDNA, mouse 1, Fat
HLVFVBGXC_Chip6_2019_CD_19s004259-1-1_Domenger_lane1M1GutR_sequence.txt	cDNA_M1_Gut	cDNA	1	Gut			Amplicon seq of barcoded AAV promoter library: cDNA, mouse 1, Gut
HKKGLBGXC_Chip4_2019_CD_19s004245-1-1_Domenger_lane1M1HeaR_sequence.txt	cDNA_M1_Hea	cDNA	1	Heart			Amplicon seq of barcoded AAV promoter library: cDNA, mouse 1, Heart
HKKGLBGXC_Chip4_2019_CD_19s004245-1-1_Domenger_lane1M1KidR_sequence.txt	cDNA_M1_Kid	cDNA	1	Kidney			Amplicon seq of barcoded AAV promoter library: cDNA, mouse 1, Kidney
HKKGLBGXC_Chip4_2019_CD_19s004245-1-1_Domenger_lane1M1LivR_sequence.txt	cDNA_M1_Liv	cDNA	1	Liver			Amplicon seq of barcoded AAV promoter library: cDNA, mouse 1, Liver
HLVFVBGXC_Chip6_2019_CD_19s004259-1-1_Domenger_lane1M1LNR_sequence.txt	cDNA_M1_LN	cDNA	1	Lymph node			Amplicon seq of barcoded AAV promoter library: cDNA, mouse 1, Lymph node
HKJHCBGXC_Chip5_2019_CD_19s004258-1-1_Domenger_lane1M1LuR_sequence.txt	cDNA_M1_Lu	cDNA	1	Lung			Amplicon seq of barcoded AAV promoter library: cDNA, mouse 1, Lung
HKJHCBGXC_Chip5_2019_CD_19s004258-1-1_Domenger_lane1M1MusR_sequence.txt	cDNA_M1_Mus	cDNA	1	Muscle			Amplicon seq of barcoded AAV promoter library: cDNA, mouse 1, Muscle
HKJHCBGXC_Chip5_2019_CD_19s004258-1-1_Domenger_lane1M1OvaR_sequence.txt	cDNA_M1_Ova	cDNA	1	Ovary			Amplicon seq of barcoded AAV promoter library: cDNA, mouse 1, Ovary
HKKGLBGXC_Chip4_2019_CD_19s004245-1-1_Domenger_lane1M1PanR_sequence.txt	cDNA_M1_Pan	cDNA	1	Pancreas			Amplicon seq of barcoded AAV promoter library: cDNA, mouse 1, Pancreas
HLVFVBGXC_Chip6_2019_CD_19s004259-1-1_Domenger_lane1M1SkR_sequence.txt	cDNA_M1_Sk	cDNA	1	Skin			Amplicon seq of barcoded AAV promoter library: cDNA, mouse 1, Skin
HKKGLBGXC_Chip4_2019_CD_19s004245-1-1_Domenger_lane1M1SpR_sequence.txt	cDNA_M1_Sp	cDNA	1	Spleen			Amplicon seq of barcoded AAV promoter library: cDNA, mouse 1, Spleen
HLVFVBGXC_Chip6_2019_CD_19s004259-1-1_Domenger_lane1M1StoR_sequence.txt	cDNA_M1_Sto	cDNA	1	Stomach			Amplicon seq of barcoded AAV promoter library: cDNA, mouse 1, Stomach
HLVFVBGXC_Chip6_2019_CD_19s004259-1-1_Domenger_lane1M2BrR_sequence.txt	cDNA_M2_Br	cDNA	2	Brain			Amplicon seq of barcoded AAV promoter library: cDNA, mouse 2, Brain
HKJHCBGXC_Chip5_2019_CD_19s004258-1-1_Domenger_lane1M2DiaR_sequence.txt	cDNA_M2_Dia	cDNA	2	Diaphragm			Amplicon seq of barcoded AAV promoter library: cDNA, mouse 2, Diaphragm
HKJHCBGXC_Chip5_2019_CD_19s004258-1-1_Domenger_lane1M2EyeR_sequence.txt	cDNA_M2_Eye	cDNA	2	Eye			Amplicon seq of barcoded AAV promoter library: cDNA, mouse 2, Eye
HKJHCBGXC_Chip5_2019_CD_19s004258-1-1_Domenger_lane1M2FatR_sequence.txt	cDNA_M2_Fat	cDNA	2	Fat			Amplicon seq of barcoded AAV promoter library: cDNA, mouse 2, Fat
HLVFVBGXC_Chip6_2019_CD_19s004259-1-1_Domenger_lane1M2GutR_sequence.txt	cDNA_M2_Gut	cDNA	2	Gut			Amplicon seq of barcoded AAV promoter library: cDNA, mouse 2, Gut
HKKGLBGXC_Chip4_2019_CD_19s004245-1-1_Domenger_lane1M2HeaR_sequence.txt	cDNA_M2_Hea	cDNA	2	Heart			Amplicon seq of barcoded AAV promoter library: cDNA, mouse 2, Heart
HKKGLBGXC_Chip4_2019_CD_19s004245-1-1_Domenger_lane1M2KidR_sequence.txt	cDNA_M2_Kid	cDNA	2	Kidney			Amplicon seq of barcoded AAV promoter library: cDNA, mouse 2, Kidney
HKKGLBGXC_Chip4_2019_CD_19s004245-1-1_Domenger_lane1M2LivR_sequence.txt	cDNA_M2_Liv	cDNA	2	Liver			Amplicon seq of barcoded AAV promoter library: cDNA, mouse 2, Liver
HLVFVBGXC_Chip6_2019_CD_19s004259-1-1_Domenger_lane1M2LNR_sequence.txt	cDNA_M2_LN	cDNA	2	Lymph node			Amplicon seq of barcoded AAV promoter library: cDNA, mouse 2, Lymph node
HKJHCBGXC_Chip5_2019_CD_19s004258-1-1_Domenger_lane1M2LuR_sequence.txt	cDNA_M2_Lu	cDNA	2	Lung			Amplicon seq of barcoded AAV promoter library: cDNA, mouse 2, Lung
HKJHCBGXC_Chip5_2019_CD_19s004258-1-1_Domenger_lane1M2MusR_sequence.txt	cDNA_M2_Mus	cDNA	2	Muscle			Amplicon seq of barcoded AAV promoter library: cDNA, mouse 2, Muscle
HKJHCBGXC_Chip5_2019_CD_19s004258-1-1_Domenger_lane1M2OvaR_sequence.txt	cDNA_M2_Ova	cDNA	2	Ovary			Amplicon seq of barcoded AAV promoter library: cDNA, mouse 2, Ovary
HKKGLBGXC_Chip4_2019_CD_19s004245-1-1_Domenger_lane1M2PanR_sequence.txt	cDNA_M2_Pan	cDNA	2	Pancreas			Amplicon seq of barcoded AAV promoter library: cDNA, mouse 2, Pancreas
HLVFVBGXC_Chip6_2019_CD_19s004259-1-1_Domenger_lane1M2SkR_sequence.txt	cDNA_M2_Sk	cDNA	2	Skin			Amplicon seq of barcoded AAV promoter library: cDNA, mouse 2, Skin
HKKGLBGXC_Chip4_2019_CD_19s004245-1-1_Domenger_lane1M2SpR_sequence.txt	cDNA_M2_Sp	cDNA	2	Spleen			Amplicon seq of barcoded AAV promoter library: cDNA, mouse 2, Spleen
HLVFVBGXC_Chip6_2019_CD_19s004259-1-1_Domenger_lane1M2StoR_sequence.txt	cDNA_M2_Sto	cDNA	2	Stomach			Amplicon seq of barcoded AAV promoter library: cDNA, mouse 2, Stomach
HLVFVBGXC_Chip6_2019_CD_19s004259-1-1_Domenger_lane1M3BrR_sequence.txt	cDNA_M3_Br	cDNA	3	Brain			Amplicon seq of barcoded AAV promoter library: cDNA, mouse 3, Brain
HKJHCBGXC_Chip5_2019_CD_19s004258-1-1_Domenger_lane1M3DiaR_sequence.txt	cDNA_M3_Dia	cDNA	3	Diaphragm			Amplicon seq of barcoded AAV promoter library: cDNA, mouse 3, Diaphragm
HKJHCBGXC_Chip5_2019_CD_19s004258-1-1_Domenger_lane1M3EyeR_sequence.txt	cDNA_M3_Eye	cDNA	3	Eye			Amplicon seq of barcoded AAV promoter library: cDNA, mouse 3, Eye
HLVFVBGXC_Chip6_2019_CD_19s004259-1-1_Domenger_lane1M3FatR_sequence.txt	cDNA_M3_Fat	cDNA	3	Fat			Amplicon seq of barcoded AAV promoter library: cDNA, mouse 3, Fat
HLVFVBGXC_Chip6_2019_CD_19s004259-1-1_Domenger_lane1M3GutR_sequence.txt	cDNA_M3_Gut	cDNA	3	Gut			Amplicon seq of barcoded AAV promoter library: cDNA, mouse 3, Gut
HKKGLBGXC_Chip4_2019_CD_19s004245-1-1_Domenger_lane1M3HeaR_sequence.txt	cDNA_M3_Hea	cDNA	3	Heart			Amplicon seq of barcoded AAV promoter library: cDNA, mouse 3, Heart
HKKGLBGXC_Chip4_2019_CD_19s004245-1-1_Domenger_lane1M3KidR_sequence.txt	cDNA_M3_Kid	cDNA	3	Kidney			Amplicon seq of barcoded AAV promoter library: cDNA, mouse 3, Kidney
HKKGLBGXC_Chip4_2019_CD_19s004245-1-1_Domenger_lane1M3LivR_sequence.txt	cDNA_M3_Liv	cDNA	3	Liver			Amplicon seq of barcoded AAV promoter library: cDNA, mouse 3, Liver
HLVFVBGXC_Chip6_2019_CD_19s004259-1-1_Domenger_lane1M3LNR_sequence.txt	cDNA_M3_LN	cDNA	3	Lymph node			Amplicon seq of barcoded AAV promoter library: cDNA, mouse 3, Lymph node
HKJHCBGXC_Chip5_2019_CD_19s004258-1-1_Domenger_lane1M3LuR_sequence.txt	cDNA_M3_Lu	cDNA	3	Lung			Amplicon seq of barcoded AAV promoter library: cDNA, mouse 3, Lung
HKJHCBGXC_Chip5_2019_CD_19s004258-1-1_Domenger_lane1M3MusR_sequence.txt	cDNA_M3_Mus	cDNA	3	Muscle			Amplicon seq of barcoded AAV promoter library: cDNA, mouse 3, Muscle
HKJHCBGXC_Chip5_2019_CD_19s004258-1-1_Domenger_lane1M3OvaR_sequence.txt	cDNA_M3_Ova	cDNA	3	Ovary			Amplicon seq of barcoded AAV promoter library: cDNA, mouse 3, Ovary
HKKGLBGXC_Chip4_2019_CD_19s004245-1-1_Domenger_lane1M3PanR_sequence.txt	cDNA_M3_Pan	cDNA	3	Pancreas			Amplicon seq of barcoded AAV promoter library: cDNA, mouse 3, Pancreas
HLVFVBGXC_Chip6_2019_CD_19s004259-1-1_Domenger_lane1M3SkR_sequence.txt	cDNA_M3_Sk	cDNA	3	Skin			Amplicon seq of barcoded AAV promoter library: cDNA, mouse 3, Skin
HKKGLBGXC_Chip4_2019_CD_19s004245-1-1_Domenger_lane1M3SpR_sequence.txt	cDNA_M3_Sp	cDNA	3	Spleen			Amplicon seq of barcoded AAV promoter library: cDNA, mouse 3, Spleen
HLVFVBGXC_Chip6_2019_CD_19s004259-1-1_Domenger_lane1M3StoR_sequence.txt	cDNA_M3_Sto	cDNA	3	Stomach			Amplicon seq of barcoded AAV promoter library: cDNA, mouse 3, Stomach
HLVFVBGXC_Chip6_2019_CD_19s004259-1-1_Domenger_lane1M4BrR_sequence.txt	cDNA_M4_Br	cDNA	4	Brain			Amplicon seq of barcoded AAV promoter library: cDNA, mouse 4, Brain
HKJHCBGXC_Chip5_2019_CD_19s004258-1-1_Domenger_lane1M4DiaR_sequence.txt	cDNA_M4_Dia	cDNA	4	Diaphragm			Amplicon seq of barcoded AAV promoter library: cDNA, mouse 4, Diaphragm
HKJHCBGXC_Chip5_2019_CD_19s004258-1-1_Domenger_lane1M4EyeR_sequence.txt	cDNA_M4_Eye	cDNA	4	Eye			Amplicon seq of barcoded AAV promoter library: cDNA, mouse 4, Eye
HLVFVBGXC_Chip6_2019_CD_19s004259-1-1_Domenger_lane1M4FatR_sequence.txt	cDNA_M4_Fat	cDNA	4	Fat			Amplicon seq of barcoded AAV promoter library: cDNA, mouse 4, Fat
HLVFVBGXC_Chip6_2019_CD_19s004259-1-1_Domenger_lane1M4GutR_sequence.txt	cDNA_M4_Gut	cDNA	4	Gut			Amplicon seq of barcoded AAV promoter library: cDNA, mouse 4, Gut
HKKGLBGXC_Chip4_2019_CD_19s004245-1-1_Domenger_lane1M4HeaR_sequence.txt	cDNA_M4_Hea	cDNA	4	Heart			Amplicon seq of barcoded AAV promoter library: cDNA, mouse 4, Heart
HKKGLBGXC_Chip4_2019_CD_19s004245-1-1_Domenger_lane1M4KidR_sequence.txt	cDNA_M4_Kid	cDNA	4	Kidney			Amplicon seq of barcoded AAV promoter library: cDNA, mouse 4, Kidney
HKKGLBGXC_Chip4_2019_CD_19s004245-1-1_Domenger_lane1M4LivR_sequence.txt	cDNA_M4_Liv	cDNA	4	Liver			Amplicon seq of barcoded AAV promoter library: cDNA, mouse 4, Liver
HLVFVBGXC_Chip6_2019_CD_19s004259-1-1_Domenger_lane1M4LNR_sequence.txt	cDNA_M4_LN	cDNA	4	Lymph node			Amplicon seq of barcoded AAV promoter library: cDNA, mouse 4, Lymph node
HKJHCBGXC_Chip5_2019_CD_19s004258-1-1_Domenger_lane1M4LuR_sequence.txt	cDNA_M4_Lu	cDNA	4	Lung			Amplicon seq of barcoded AAV promoter library: cDNA, mouse 4, Lung
HKJHCBGXC_Chip5_2019_CD_19s004258-1-1_Domenger_lane1M4MusR_sequence.txt	cDNA_M4_Mus	cDNA	4	Muscle			Amplicon seq of barcoded AAV promoter library: cDNA, mouse 4, Muscle
HKJHCBGXC_Chip5_2019_CD_19s004258-1-1_Domenger_lane1M4OvaR_sequence.txt	cDNA_M4_Ova	cDNA	4	Ovary			Amplicon seq of barcoded AAV promoter library: cDNA, mouse 4, Ovary
HKKGLBGXC_Chip4_2019_CD_19s004245-1-1_Domenger_lane1M4PanR_sequence.txt	cDNA_M4_Pan	cDNA	4	Pancreas			Amplicon seq of barcoded AAV promoter library: cDNA, mouse 4, Pancreas
HLVFVBGXC_Chip6_2019_CD_19s004259-1-1_Domenger_lane1M4SkR_sequence.txt	cDNA_M4_Sk	cDNA	4	Skin			Amplicon seq of barcoded AAV promoter library: cDNA, mouse 4, Skin
HKKGLBGXC_Chip4_2019_CD_19s004245-1-1_Domenger_lane1M4SpR_sequence.txt	cDNA_M4_Sp	cDNA	4	Spleen			Amplicon seq of barcoded AAV promoter library: cDNA, mouse 4, Spleen
HLNN7BGXC_Chip7_2019_CD_19s004260-1-1_Domenger_lane1M4StoR_sequence.txt	cDNA_M4_Sto	cDNA	4	Stomach			Amplicon seq of barcoded AAV promoter library: cDNA, mouse 4, Stomach
HLVFVBGXC_Chip6_2019_CD_19s004259-1-1_Domenger_lane1M5BrR_sequence.txt	cDNA_M5_Br	cDNA	5	Brain			Amplicon seq of barcoded AAV promoter library: cDNA, mouse 5, Brain
HKJHCBGXC_Chip5_2019_CD_19s004258-1-1_Domenger_lane1M5DiaR_sequence.txt	cDNA_M5_Dia	cDNA	5	Diaphragm			Amplicon seq of barcoded AAV promoter library: cDNA, mouse 5, Diaphragm
HKJHCBGXC_Chip5_2019_CD_19s004258-1-1_Domenger_lane1M5EyeR_sequence.txt	cDNA_M5_Eye	cDNA	5	Eye			Amplicon seq of barcoded AAV promoter library: cDNA, mouse 5, Eye
HLVFVBGXC_Chip6_2019_CD_19s004259-1-1_Domenger_lane1M5FatR_sequence.txt	cDNA_M5_Fat	cDNA	5	Fat			Amplicon seq of barcoded AAV promoter library: cDNA, mouse 5, Fat
HLVFVBGXC_Chip6_2019_CD_19s004259-1-1_Domenger_lane1M5GutR_sequence.txt	cDNA_M5_Gut	cDNA	5	Gut			Amplicon seq of barcoded AAV promoter library: cDNA, mouse 5, Gut
HKKGLBGXC_Chip4_2019_CD_19s004245-1-1_Domenger_lane1M5HeaR_sequence.txt	cDNA_M5_Hea	cDNA	5	Heart			Amplicon seq of barcoded AAV promoter library: cDNA, mouse 5, Heart
HKKGLBGXC_Chip4_2019_CD_19s004245-1-1_Domenger_lane1M5KidR_sequence.txt	cDNA_M5_Kid	cDNA	5	Kidney			Amplicon seq of barcoded AAV promoter library: cDNA, mouse 5, Kidney
HKKGLBGXC_Chip4_2019_CD_19s004245-1-1_Domenger_lane1M5LivR_sequence.txt	cDNA_M5_Liv	cDNA	5	Liver			Amplicon seq of barcoded AAV promoter library: cDNA, mouse 5, Liver
HLVFVBGXC_Chip6_2019_CD_19s004259-1-1_Domenger_lane1M5LNR_sequence.txt	cDNA_M5_LN	cDNA	5	Lymph node			Amplicon seq of barcoded AAV promoter library: cDNA, mouse 5, Lymph node
HKJHCBGXC_Chip5_2019_CD_19s004258-1-1_Domenger_lane1M5LuR_sequence.txt	cDNA_M5_Lu	cDNA	5	Lung			Amplicon seq of barcoded AAV promoter library: cDNA, mouse 5, Lung
HKJHCBGXC_Chip5_2019_CD_19s004258-1-1_Domenger_lane1M5MusR_sequence.txt	cDNA_M5_Mus	cDNA	5	Muscle			Amplicon seq of barcoded AAV promoter library: cDNA, mouse 5, Muscle
HKJHCBGXC_Chip5_2019_CD_19s004258-1-1_Domenger_lane1M5OvaR_sequence.txt	cDNA_M5_Ova	cDNA	5	Ovary			Amplicon seq of barcoded AAV promoter library: cDNA, mouse 5, Ovary
HKKGLBGXC_Chip4_2019_CD_19s004245-1-1_Domenger_lane1M5PanR_sequence.txt	cDNA_M5_Pan	cDNA	5	Pancreas			Amplicon seq of barcoded AAV promoter library: cDNA, mouse 5, Pancreas
HLVFVBGXC_Chip6_2019_CD_19s004259-1-1_Domenger_lane1M5SkR_sequence.txt	cDNA_M5_Sk	cDNA	5	Skin			Amplicon seq of barcoded AAV promoter library: cDNA, mouse 5, Skin
HKKGLBGXC_Chip4_2019_CD_19s004245-1-1_Domenger_lane1M5SpR_sequence.txt	cDNA_M5_Sp	cDNA	5	Spleen			Amplicon seq of barcoded AAV promoter library: cDNA, mouse 5, Spleen
HLNN7BGXC_Chip7_2019_CD_19s004260-1-1_Domenger_lane1M5StoR_sequence.txt	cDNA_M5_Sto	cDNA	5	Stomach			Amplicon seq of barcoded AAV promoter library: cDNA, mouse 5, Stomach
HLVFVBGXC_Chip6_2019_CD_19s004259-1-1_Domenger_lane1M6BrR_sequence.txt	cDNA_M6_Br	cDNA	6	Brain			Amplicon seq of barcoded AAV promoter library: cDNA, mouse 6, Brain
HKJHCBGXC_Chip5_2019_CD_19s004258-1-1_Domenger_lane1M6DiaR_sequence.txt	cDNA_M6_Dia	cDNA	6	Diaphragm			Amplicon seq of barcoded AAV promoter library: cDNA, mouse 6, Diaphragm
HKJHCBGXC_Chip5_2019_CD_19s004258-1-1_Domenger_lane1M6EyeR_sequence.txt	cDNA_M6_Eye	cDNA	6	Eye			Amplicon seq of barcoded AAV promoter library: cDNA, mouse 6, Eye
HLVFVBGXC_Chip6_2019_CD_19s004259-1-1_Domenger_lane1M6FatR_sequence.txt	cDNA_M6_Fat	cDNA	6	Fat			Amplicon seq of barcoded AAV promoter library: cDNA, mouse 6, Fat
HLVFVBGXC_Chip6_2019_CD_19s004259-1-1_Domenger_lane1M6GutR_sequence.txt	cDNA_M6_Gut	cDNA	6	Gut			Amplicon seq of barcoded AAV promoter library: cDNA, mouse 6, Gut
HKKGLBGXC_Chip4_2019_CD_19s004245-1-1_Domenger_lane1M6HeaR_sequence.txt	cDNA_M6_Hea	cDNA	6	Heart			Amplicon seq of barcoded AAV promoter library: cDNA, mouse 6, Heart
HKKGLBGXC_Chip4_2019_CD_19s004245-1-1_Domenger_lane1M6KidR_sequence.txt	cDNA_M6_Kid	cDNA	6	Kidney			Amplicon seq of barcoded AAV promoter library: cDNA, mouse 6, Kidney
HKKGLBGXC_Chip4_2019_CD_19s004245-1-1_Domenger_lane1M6LivR_sequence.txt	cDNA_M6_Liv	cDNA	6	Liver			Amplicon seq of barcoded AAV promoter library: cDNA, mouse 6, Liver
HLVFVBGXC_Chip6_2019_CD_19s004259-1-1_Domenger_lane1M6LNR_sequence.txt	cDNA_M6_LN	cDNA	6	Lymph node			Amplicon seq of barcoded AAV promoter library: cDNA, mouse 6, Lymph node
HKJHCBGXC_Chip5_2019_CD_19s004258-1-1_Domenger_lane1M6LuR_sequence.txt	cDNA_M6_Lu	cDNA	6	Lung			Amplicon seq of barcoded AAV promoter library: cDNA, mouse 6, Lung
HKJHCBGXC_Chip5_2019_CD_19s004258-1-1_Domenger_lane1M6MusR_sequence.txt	cDNA_M6_Mus	cDNA	6	Muscle			Amplicon seq of barcoded AAV promoter library: cDNA, mouse 6, Muscle
HKJHCBGXC_Chip5_2019_CD_19s004258-1-1_Domenger_lane1M6OvaR_sequence.txt	cDNA_M6_Ova	cDNA	6	Ovary			Amplicon seq of barcoded AAV promoter library: cDNA, mouse 6, Ovary
HKKGLBGXC_Chip4_2019_CD_19s004245-1-1_Domenger_lane1M6PanR_sequence.txt	cDNA_M6_Pan	cDNA	6	Pancreas			Amplicon seq of barcoded AAV promoter library: cDNA, mouse 6, Pancreas
HLVFVBGXC_Chip6_2019_CD_19s004259-1-1_Domenger_lane1M6SkR_sequence.txt	cDNA_M6_Sk	cDNA	6	Skin			Amplicon seq of barcoded AAV promoter library: cDNA, mouse 6, Skin
HKKGLBGXC_Chip4_2019_CD_19s004245-1-1_Domenger_lane1M6SpR_sequence.txt	cDNA_M6_Sp	cDNA	6	Spleen			Amplicon seq of barcoded AAV promoter library: cDNA, mouse 6, Spleen
HLNN7BGXC_Chip7_2019_CD_19s004260-1-1_Domenger_lane1M6StoR_sequence.txt	cDNA_M6_Sto	cDNA	6	Stomach			Amplicon seq of barcoded AAV promoter library: cDNA, mouse 6, Stomach
HKJHLBGXC_Chip3_2019_CD_19s004244-1-1_Domenger_lane1M1BrD_sequence.txt	gDNA_M1_Br	gDNA	1	Brain			Amplicon seq of barcoded AAV promoter library: gDNA, mouse 1, Brain
HKJHMBGXC_Chip2_2019_CD_19s004243-1-1_Domenger_lane1M1DiaD_sequence.txt	gDNA_M1_Dia	gDNA	1	Diaphragm			Amplicon seq of barcoded AAV promoter library: gDNA, mouse 1, Diaphragm
HKJHMBGXC_Chip2_2019_CD_19s004243-1-1_Domenger_lane1M1EyeD_sequence.txt	gDNA_M1_Eye	gDNA	1	Eye			Amplicon seq of barcoded AAV promoter library: gDNA, mouse 1, Eye
HKJHMBGXC_Chip2_2019_CD_19s004243-1-1_Domenger_lane1M1FatD_sequence.txt	gDNA_M1_Fat	gDNA	1	Fat			Amplicon seq of barcoded AAV promoter library: gDNA, mouse 1, Fat
HKJHLBGXC_Chip3_2019_CD_19s004244-1-1_Domenger_lane1M1GutD_sequence.txt	gDNA_M1_Gut	gDNA	1	Gut			Amplicon seq of barcoded AAV promoter library: gDNA, mouse 1, Gut
HFKM3BGXC_Chip1_2019_CD_19s003967-1-1_Domenger_lane1M1HeaD_sequence.txt	gDNA_M1_Hea	gDNA	1	Heart			Amplicon seq of barcoded AAV promoter library: gDNA, mouse 1, Heart
HFKM3BGXC_Chip1_2019_CD_19s003967-1-1_Domenger_lane1M1KidD_sequence.txt	gDNA_M1_Kid	gDNA	1	Kidney			Amplicon seq of barcoded AAV promoter library: gDNA, mouse 1, Kidney
HFKM3BGXC_Chip1_2019_CD_19s003967-1-1_Domenger_lane1M1LivD_sequence.txt	gDNA_M1_Liv	gDNA	1	Liver			Amplicon seq of barcoded AAV promoter library: gDNA, mouse 1, Liver
HKJHLBGXC_Chip3_2019_CD_19s004244-1-1_Domenger_lane1M1LND_sequence.txt	gDNA_M1_LN	gDNA	1	Lymph node			Amplicon seq of barcoded AAV promoter library: gDNA, mouse 1, Lymph node
HFKM3BGXC_Chip1_2019_CD_19s003967-1-1_Domenger_lane1M1LuD_sequence.txt	gDNA_M1_Lu	gDNA	1	Lung			Amplicon seq of barcoded AAV promoter library: gDNA, mouse 1, Lung
HKJHMBGXC_Chip2_2019_CD_19s004243-1-1_Domenger_lane1M1MusD_sequence.txt	gDNA_M1_Mus	gDNA	1	Muscle			Amplicon seq of barcoded AAV promoter library: gDNA, mouse 1, Muscle
HKJHMBGXC_Chip2_2019_CD_19s004243-1-1_Domenger_lane1M1OvaD_sequence.txt	gDNA_M1_Ova	gDNA	1	Ovary			Amplicon seq of barcoded AAV promoter library: gDNA, mouse 1, Ovary
HFKM3BGXC_Chip1_2019_CD_19s003967-1-1_Domenger_lane1M1PanD_sequence.txt	gDNA_M1_Pan	gDNA	1	Pancreas			Amplicon seq of barcoded AAV promoter library: gDNA, mouse 1, Pancreas
HKJHLBGXC_Chip3_2019_CD_19s004244-1-1_Domenger_lane1M1SkD_sequence.txt	gDNA_M1_Sk	gDNA	1	Skin			Amplicon seq of barcoded AAV promoter library: gDNA, mouse 1, Skin
HFKM3BGXC_Chip1_2019_CD_19s003967-1-1_Domenger_lane1M1SpD_sequence.txt	gDNA_M1_Sp	gDNA	1	Spleen			Amplicon seq of barcoded AAV promoter library: gDNA, mouse 1, Spleen
HKJHLBGXC_Chip3_2019_CD_19s004244-1-1_Domenger_lane1M1StoD_sequence.txt	gDNA_M1_Sto	gDNA	1	Stomach			Amplicon seq of barcoded AAV promoter library: gDNA, mouse 1, Stomach
HKJHLBGXC_Chip3_2019_CD_19s004244-1-1_Domenger_lane1M2BrD_sequence.txt	gDNA_M2_Br	gDNA	2	Brain			Amplicon seq of barcoded AAV promoter library: gDNA, mouse 2, Brain
HKJHMBGXC_Chip2_2019_CD_19s004243-1-1_Domenger_lane1M2DiaD_sequence.txt	gDNA_M2_Dia	gDNA	2	Diaphragm			Amplicon seq of barcoded AAV promoter library: gDNA, mouse 2, Diaphragm
HKJHMBGXC_Chip2_2019_CD_19s004243-1-1_Domenger_lane1M2EyeD_sequence.txt	gDNA_M2_Eye	gDNA	2	Eye			Amplicon seq of barcoded AAV promoter library: gDNA, mouse 2, Eye
HKJHMBGXC_Chip2_2019_CD_19s004243-1-1_Domenger_lane1M2FatD_sequence.txt	gDNA_M2_Fat	gDNA	2	Fat			Amplicon seq of barcoded AAV promoter library: gDNA, mouse 2, Fat
HKJHLBGXC_Chip3_2019_CD_19s004244-1-1_Domenger_lane1M2GutD_sequence.txt	gDNA_M2_Gut	gDNA	2	Gut			Amplicon seq of barcoded AAV promoter library: gDNA, mouse 2, Gut
HFKM3BGXC_Chip1_2019_CD_19s003967-1-1_Domenger_lane1M2HeaD_sequence.txt	gDNA_M2_Hea	gDNA	2	Heart			Amplicon seq of barcoded AAV promoter library: gDNA, mouse 2, Heart
HFKM3BGXC_Chip1_2019_CD_19s003967-1-1_Domenger_lane1M2KidD_sequence.txt	gDNA_M2_Kid	gDNA	2	Kidney			Amplicon seq of barcoded AAV promoter library: gDNA, mouse 2, Kidney
HFKM3BGXC_Chip1_2019_CD_19s003967-1-1_Domenger_lane1M2LivD_sequence.txt	gDNA_M2_Liv	gDNA	2	Liver			Amplicon seq of barcoded AAV promoter library: gDNA, mouse 2, Liver
HKJHLBGXC_Chip3_2019_CD_19s004244-1-1_Domenger_lane1M2LND_sequence.txt	gDNA_M2_LN	gDNA	2	Lymph node			Amplicon seq of barcoded AAV promoter library: gDNA, mouse 2, Lymph node
HKJHMBGXC_Chip2_2019_CD_19s004243-1-1_Domenger_lane1M2LuD_sequence.txt	gDNA_M2_Lu	gDNA	2	Lung			Amplicon seq of barcoded AAV promoter library: gDNA, mouse 2, Lung
HKJHMBGXC_Chip2_2019_CD_19s004243-1-1_Domenger_lane1M2MusD_sequence.txt	gDNA_M2_Mus	gDNA	2	Muscle			Amplicon seq of barcoded AAV promoter library: gDNA, mouse 2, Muscle
HKJHMBGXC_Chip2_2019_CD_19s004243-1-1_Domenger_lane1M2OvaD_sequence.txt	gDNA_M2_Ova	gDNA	2	Ovary			Amplicon seq of barcoded AAV promoter library: gDNA, mouse 2, Ovary
HFKM3BGXC_Chip1_2019_CD_19s003967-1-1_Domenger_lane1M2PanD_sequence.txt	gDNA_M2_Pan	gDNA	2	Pancreas			Amplicon seq of barcoded AAV promoter library: gDNA, mouse 2, Pancreas
HKJHLBGXC_Chip3_2019_CD_19s004244-1-1_Domenger_lane1M2SkD_sequence.txt	gDNA_M2_Sk	gDNA	2	Skin			Amplicon seq of barcoded AAV promoter library: gDNA, mouse 2, Skin
HFKM3BGXC_Chip1_2019_CD_19s003967-1-1_Domenger_lane1M2SpD_sequence.txt	gDNA_M2_Sp	gDNA	2	Spleen			Amplicon seq of barcoded AAV promoter library: gDNA, mouse 2, Spleen
HKJHLBGXC_Chip3_2019_CD_19s004244-1-1_Domenger_lane1M2StoD_sequence.txt	gDNA_M2_Sto	gDNA	2	Stomach			Amplicon seq of barcoded AAV promoter library: gDNA, mouse 2, Stomach
HKJHLBGXC_Chip3_2019_CD_19s004244-1-1_Domenger_lane1M3BrD_sequence.txt	gDNA_M3_Br	gDNA	3	Brain			Amplicon seq of barcoded AAV promoter library: gDNA, mouse 3, Brain
HKJHMBGXC_Chip2_2019_CD_19s004243-1-1_Domenger_lane1M3DiaD_sequence.txt	gDNA_M3_Dia	gDNA	3	Diaphragm			Amplicon seq of barcoded AAV promoter library: gDNA, mouse 3, Diaphragm
HKJHMBGXC_Chip2_2019_CD_19s004243-1-1_Domenger_lane1M3EyeD_sequence.txt	gDNA_M3_Eye	gDNA	3	Eye			Amplicon seq of barcoded AAV promoter library: gDNA, mouse 3, Eye
HKJHMBGXC_Chip2_2019_CD_19s004243-1-1_Domenger_lane1M3FatD_sequence.txt	gDNA_M3_Fat	gDNA	3	Fat			Amplicon seq of barcoded AAV promoter library: gDNA, mouse 3, Fat
HKJHLBGXC_Chip3_2019_CD_19s004244-1-1_Domenger_lane1M3GutD_sequence.txt	gDNA_M3_Gut	gDNA	3	Gut			Amplicon seq of barcoded AAV promoter library: gDNA, mouse 3, Gut
HFKM3BGXC_Chip1_2019_CD_19s003967-1-1_Domenger_lane1M3HeaD_sequence.txt	gDNA_M3_Hea	gDNA	3	Heart			Amplicon seq of barcoded AAV promoter library: gDNA, mouse 3, Heart
HFKM3BGXC_Chip1_2019_CD_19s003967-1-1_Domenger_lane1M3KidD_sequence.txt	gDNA_M3_Kid	gDNA	3	Kidney			Amplicon seq of barcoded AAV promoter library: gDNA, mouse 3, Kidney
HFKM3BGXC_Chip1_2019_CD_19s003967-1-1_Domenger_lane1M3LivD_sequence.txt	gDNA_M3_Liv	gDNA	3	Liver			Amplicon seq of barcoded AAV promoter library: gDNA, mouse 3, Liver
HKJHLBGXC_Chip3_2019_CD_19s004244-1-1_Domenger_lane1M3LND_sequence.txt	gDNA_M3_LN	gDNA	3	Lymph node			Amplicon seq of barcoded AAV promoter library: gDNA, mouse 3, Lymph node
HKJHMBGXC_Chip2_2019_CD_19s004243-1-1_Domenger_lane1M3LuD_sequence.txt	gDNA_M3_Lu	gDNA	3	Lung			Amplicon seq of barcoded AAV promoter library: gDNA, mouse 3, Lung
HKJHMBGXC_Chip2_2019_CD_19s004243-1-1_Domenger_lane1M3MusD_sequence.txt	gDNA_M3_Mus	gDNA	3	Muscle			Amplicon seq of barcoded AAV promoter library: gDNA, mouse 3, Muscle
HKJHMBGXC_Chip2_2019_CD_19s004243-1-1_Domenger_lane1M3OvaD_sequence.txt	gDNA_M3_Ova	gDNA	3	Ovary			Amplicon seq of barcoded AAV promoter library: gDNA, mouse 3, Ovary
HFKM3BGXC_Chip1_2019_CD_19s003967-1-1_Domenger_lane1M3PanD_sequence.txt	gDNA_M3_Pan	gDNA	3	Pancreas			Amplicon seq of barcoded AAV promoter library: gDNA, mouse 3, Pancreas
HKJHLBGXC_Chip3_2019_CD_19s004244-1-1_Domenger_lane1M3SkD_sequence.txt	gDNA_M3_Sk	gDNA	3	Skin			Amplicon seq of barcoded AAV promoter library: gDNA, mouse 3, Skin
HFKM3BGXC_Chip1_2019_CD_19s003967-1-1_Domenger_lane1M3SpD_sequence.txt	gDNA_M3_Sp	gDNA	3	Spleen			Amplicon seq of barcoded AAV promoter library: gDNA, mouse 3, Spleen
HKJHLBGXC_Chip3_2019_CD_19s004244-1-1_Domenger_lane1M3StoD_sequence.txt	gDNA_M3_Sto	gDNA	3	Stomach			Amplicon seq of barcoded AAV promoter library: gDNA, mouse 3, Stomach
HKJHLBGXC_Chip3_2019_CD_19s004244-1-1_Domenger_lane1M4BrD_sequence.txt	gDNA_M4_Br	gDNA	4	Brain			Amplicon seq of barcoded AAV promoter library: gDNA, mouse 4, Brain
HKJHMBGXC_Chip2_2019_CD_19s004243-1-1_Domenger_lane1M4DiaD_sequence.txt	gDNA_M4_Dia	gDNA	4	Diaphragm			Amplicon seq of barcoded AAV promoter library: gDNA, mouse 4, Diaphragm
HKJHMBGXC_Chip2_2019_CD_19s004243-1-1_Domenger_lane1M4EyeD_sequence.txt	gDNA_M4_Eye	gDNA	4	Eye			Amplicon seq of barcoded AAV promoter library: gDNA, mouse 4, Eye
HKJHLBGXC_Chip3_2019_CD_19s004244-1-1_Domenger_lane1M4FatD_sequence.txt	gDNA_M4_Fat	gDNA	4	Fat			Amplicon seq of barcoded AAV promoter library: gDNA, mouse 4, Fat
HKJHLBGXC_Chip3_2019_CD_19s004244-1-1_Domenger_lane1M4GutD_sequence.txt	gDNA_M4_Gut	gDNA	4	Gut			Amplicon seq of barcoded AAV promoter library: gDNA, mouse 4, Gut
HFKM3BGXC_Chip1_2019_CD_19s003967-1-1_Domenger_lane1M4HeaD_sequence.txt	gDNA_M4_Hea	gDNA	4	Heart			Amplicon seq of barcoded AAV promoter library: gDNA, mouse 4, Heart
HFKM3BGXC_Chip1_2019_CD_19s003967-1-1_Domenger_lane1M4KidD_sequence.txt	gDNA_M4_Kid	gDNA	4	Kidney			Amplicon seq of barcoded AAV promoter library: gDNA, mouse 4, Kidney
HFKM3BGXC_Chip1_2019_CD_19s003967-1-1_Domenger_lane1M4LivD_sequence.txt	gDNA_M4_Liv	gDNA	4	Liver			Amplicon seq of barcoded AAV promoter library: gDNA, mouse 4, Liver
HKJHLBGXC_Chip3_2019_CD_19s004244-1-1_Domenger_lane1M4LND_sequence.txt	gDNA_M4_LN	gDNA	4	Lymph node			Amplicon seq of barcoded AAV promoter library: gDNA, mouse 4, Lymph node
HKJHMBGXC_Chip2_2019_CD_19s004243-1-1_Domenger_lane1M4LuD_sequence.txt	gDNA_M4_Lu	gDNA	4	Lung			Amplicon seq of barcoded AAV promoter library: gDNA, mouse 4, Lung
HKJHMBGXC_Chip2_2019_CD_19s004243-1-1_Domenger_lane1M4MusD_sequence.txt	gDNA_M4_Mus	gDNA	4	Muscle			Amplicon seq of barcoded AAV promoter library: gDNA, mouse 4, Muscle
HKJHMBGXC_Chip2_2019_CD_19s004243-1-1_Domenger_lane1M4OvaD_sequence.txt	gDNA_M4_Ova	gDNA	4	Ovary			Amplicon seq of barcoded AAV promoter library: gDNA, mouse 4, Ovary
HFKM3BGXC_Chip1_2019_CD_19s003967-1-1_Domenger_lane1M4PanD_sequence.txt	gDNA_M4_Pan	gDNA	4	Pancreas			Amplicon seq of barcoded AAV promoter library: gDNA, mouse 4, Pancreas
HKJHLBGXC_Chip3_2019_CD_19s004244-1-1_Domenger_lane1M4SkD_sequence.txt	gDNA_M4_Sk	gDNA	4	Skin			Amplicon seq of barcoded AAV promoter library: gDNA, mouse 4, Skin
HFKM3BGXC_Chip1_2019_CD_19s003967-1-1_Domenger_lane1M4SpD_sequence.txt	gDNA_M4_Sp	gDNA	4	Spleen			Amplicon seq of barcoded AAV promoter library: gDNA, mouse 4, Spleen
HKJHLBGXC_Chip3_2019_CD_19s004244-1-1_Domenger_lane1M4StoD_sequence.txt	gDNA_M4_Sto	gDNA	4	Stomach			Amplicon seq of barcoded AAV promoter library: gDNA, mouse 4, Stomach
HKJHLBGXC_Chip3_2019_CD_19s004244-1-1_Domenger_lane1M5BrD_sequence.txt	gDNA_M5_Br	gDNA	5	Brain			Amplicon seq of barcoded AAV promoter library: gDNA, mouse 5, Brain
HKJHMBGXC_Chip2_2019_CD_19s004243-1-1_Domenger_lane1M5DiaD_sequence.txt	gDNA_M5_Dia	gDNA	5	Diaphragm			Amplicon seq of barcoded AAV promoter library: gDNA, mouse 5, Diaphragm
HKJHMBGXC_Chip2_2019_CD_19s004243-1-1_Domenger_lane1M5EyeD_sequence.txt	gDNA_M5_Eye	gDNA	5	Eye			Amplicon seq of barcoded AAV promoter library: gDNA, mouse 5, Eye
HKJHLBGXC_Chip3_2019_CD_19s004244-1-1_Domenger_lane1M5FatD_sequence.txt	gDNA_M5_Fat	gDNA	5	Fat			Amplicon seq of barcoded AAV promoter library: gDNA, mouse 5, Fat
HKJHLBGXC_Chip3_2019_CD_19s004244-1-1_Domenger_lane1M5GutD_sequence.txt	gDNA_M5_Gut	gDNA	5	Gut			Amplicon seq of barcoded AAV promoter library: gDNA, mouse 5, Gut
HFKM3BGXC_Chip1_2019_CD_19s003967-1-1_Domenger_lane1M5HeaD_sequence.txt	gDNA_M5_Hea	gDNA	5	Heart			Amplicon seq of barcoded AAV promoter library: gDNA, mouse 5, Heart
HFKM3BGXC_Chip1_2019_CD_19s003967-1-1_Domenger_lane1M5KidD_sequence.txt	gDNA_M5_Kid	gDNA	5	Kidney			Amplicon seq of barcoded AAV promoter library: gDNA, mouse 5, Kidney
HFKM3BGXC_Chip1_2019_CD_19s003967-1-1_Domenger_lane1M5LivD_sequence.txt	gDNA_M5_Liv	gDNA	5	Liver			Amplicon seq of barcoded AAV promoter library: gDNA, mouse 5, Liver
HKJHLBGXC_Chip3_2019_CD_19s004244-1-1_Domenger_lane1M5LND_sequence.txt	gDNA_M5_LN	gDNA	5	Lymph node			Amplicon seq of barcoded AAV promoter library: gDNA, mouse 5, Lymph node
HKJHMBGXC_Chip2_2019_CD_19s004243-1-1_Domenger_lane1M5LuD_sequence.txt	gDNA_M5_Lu	gDNA	5	Lung			Amplicon seq of barcoded AAV promoter library: gDNA, mouse 5, Lung
HKJHMBGXC_Chip2_2019_CD_19s004243-1-1_Domenger_lane1M5MusD_sequence.txt	gDNA_M5_Mus	gDNA	5	Muscle			Amplicon seq of barcoded AAV promoter library: gDNA, mouse 5, Muscle
HKJHMBGXC_Chip2_2019_CD_19s004243-1-1_Domenger_lane1M5OvaD_sequence.txt	gDNA_M5_Ova	gDNA	5	Ovary			Amplicon seq of barcoded AAV promoter library: gDNA, mouse 5, Ovary
HFKM3BGXC_Chip1_2019_CD_19s003967-1-1_Domenger_lane1M5PanD_sequence.txt	gDNA_M5_Pan	gDNA	5	Pancreas			Amplicon seq of barcoded AAV promoter library: gDNA, mouse 5, Pancreas
HKJHLBGXC_Chip3_2019_CD_19s004244-1-1_Domenger_lane1M5SkD_sequence.txt	gDNA_M5_Sk	gDNA	5	Skin			Amplicon seq of barcoded AAV promoter library: gDNA, mouse 5, Skin
HFKM3BGXC_Chip1_2019_CD_19s003967-1-1_Domenger_lane1M5SpD_sequence.txt	gDNA_M5_Sp	gDNA	5	Spleen			Amplicon seq of barcoded AAV promoter library: gDNA, mouse 5, Spleen
HKKGLBGXC_Chip4_2019_CD_19s004245-1-1_Domenger_lane1M5StoD_sequence.txt	gDNA_M5_Sto	gDNA	5	Stomach			Amplicon seq of barcoded AAV promoter library: gDNA, mouse 5, Stomach
HKJHLBGXC_Chip3_2019_CD_19s004244-1-1_Domenger_lane1M6BrD_sequence.txt	gDNA_M6_Br	gDNA	6	Brain			Amplicon seq of barcoded AAV promoter library: gDNA, mouse 6, Brain
HKJHMBGXC_Chip2_2019_CD_19s004243-1-1_Domenger_lane1M6DiaD_sequence.txt	gDNA_M6_Dia	gDNA	6	Diaphragm			Amplicon seq of barcoded AAV promoter library: gDNA, mouse 6, Diaphragm
HKJHMBGXC_Chip2_2019_CD_19s004243-1-1_Domenger_lane1M6EyeD_sequence.txt	gDNA_M6_Eye	gDNA	6	Eye			Amplicon seq of barcoded AAV promoter library: gDNA, mouse 6, Eye
HKJHLBGXC_Chip3_2019_CD_19s004244-1-1_Domenger_lane1M6FatD_sequence.txt	gDNA_M6_Fat	gDNA	6	Fat			Amplicon seq of barcoded AAV promoter library: gDNA, mouse 6, Fat
HKJHLBGXC_Chip3_2019_CD_19s004244-1-1_Domenger_lane1M6GutD_sequence.txt	gDNA_M6_Gut	gDNA	6	Gut			Amplicon seq of barcoded AAV promoter library: gDNA, mouse 6, Gut
HFKM3BGXC_Chip1_2019_CD_19s003967-1-1_Domenger_lane1M6HeaD_sequence.txt	gDNA_M6_Hea	gDNA	6	Heart			Amplicon seq of barcoded AAV promoter library: gDNA, mouse 6, Heart
HFKM3BGXC_Chip1_2019_CD_19s003967-1-1_Domenger_lane1M6KidD_sequence.txt	gDNA_M6_Kid	gDNA	6	Kidney			Amplicon seq of barcoded AAV promoter library: gDNA, mouse 6, Kidney
HFKM3BGXC_Chip1_2019_CD_19s003967-1-1_Domenger_lane1M6LivD_sequence.txt	gDNA_M6_Liv	gDNA	6	Liver			Amplicon seq of barcoded AAV promoter library: gDNA, mouse 6, Liver
HKJHLBGXC_Chip3_2019_CD_19s004244-1-1_Domenger_lane1M6LND_sequence.txt	gDNA_M6_LN	gDNA	6	Lymph node			Amplicon seq of barcoded AAV promoter library: gDNA, mouse 6, Lymph node
HKJHMBGXC_Chip2_2019_CD_19s004243-1-1_Domenger_lane1M6LuD_sequence.txt	gDNA_M6_Lu	gDNA	6	Lung			Amplicon seq of barcoded AAV promoter library: gDNA, mouse 6, Lung
HKJHMBGXC_Chip2_2019_CD_19s004243-1-1_Domenger_lane1M6MusD_sequence.txt	gDNA_M6_Mus	gDNA	6	Muscle			Amplicon seq of barcoded AAV promoter library: gDNA, mouse 6, Muscle
HKJHMBGXC_Chip2_2019_CD_19s004243-1-1_Domenger_lane1M6OvaD_sequence.txt	gDNA_M6_Ova	gDNA	6	Ovary			Amplicon seq of barcoded AAV promoter library: gDNA, mouse 6, Ovary
HFKM3BGXC_Chip1_2019_CD_19s003967-1-1_Domenger_lane1M6PanD_sequence.txt	gDNA_M6_Pan	gDNA	6	Pancreas			Amplicon seq of barcoded AAV promoter library: gDNA, mouse 6, Pancreas
HKJHLBGXC_Chip3_2019_CD_19s004244-1-1_Domenger_lane1M6SkD_sequence.txt	gDNA_M6_Sk	gDNA	6	Skin			Amplicon seq of barcoded AAV promoter library: gDNA, mouse 6, Skin
HFKM3BGXC_Chip1_2019_CD_19s003967-1-1_Domenger_lane1M6SpD_sequence.txt	gDNA_M6_Sp	gDNA	6	Spleen			Amplicon seq of barcoded AAV promoter library: gDNA, mouse 6, Spleen
HKKGLBGXC_Chip4_2019_CD_19s004245-1-1_Domenger_lane1M6StoD_sequence.txt	gDNA_M6_Sto	gDNA	6	Stomach			Amplicon seq of barcoded AAV promoter library: gDNA, mouse 6, Stomach

## Sheet: Zuordnung
HLVFVBGXC_Chip6_2019_CD_19s004259-1-1_Domenger_lane1M1BrR_sequence.txt	cDNA_M1_Br
HKJHCBGXC_Chip5_2019_CD_19s004258-1-1_Domenger_lane1M1DiaR_sequence.txt	cDNA_M1_Dia
HKJHCBGXC_Chip5_2019_CD_19s004258-1-1_Domenger_lane1M1EyeR_sequence.txt	cDNA_M1_Eye
HKJHCBGXC_Chip5_2019_CD_19s004258-1-1_Domenger_lane1M1FatR_sequence.txt	cDNA_M1_Fat
HLVFVBGXC_Chip6_2019_CD_19s004259-1-1_Domenger_lane1M1GutR_sequence.txt	cDNA_M1_Gut
HKKGLBGXC_Chip4_2019_CD_19s004245-1-1_Domenger_lane1M1HeaR_sequence.txt	cDNA_M1_Hea
HKKGLBGXC_Chip4_2019_CD_19s004245-1-1_Domenger_lane1M1KidR_sequence.txt	cDNA_M1_Kid
HKKGLBGXC_Chip4_2019_CD_19s004245-1-1_Domenger_lane1M1LivR_sequence.txt	cDNA_M1_Liv
HLVFVBGXC_Chip6_2019_CD_19s004259-1-1_Domenger_lane1M1LNR_sequence.txt	cDNA_M1_LN
HKJHCBGXC_Chip5_2019_CD_19s004258-1-1_Domenger_lane1M1LuR_sequence.txt	cDNA_M1_Lu
HKJHCBGXC_Chip5_2019_CD_19s004258-1-1_Domenger_lane1M1MusR_sequence.txt	cDNA_M1_Mus
HKJHCBGXC_Chip5_2019_CD_19s004258-1-1_Domenger_lane1M1OvaR_sequence.txt	cDNA_M1_Ova
HKKGLBGXC_Chip4_2019_CD_19s004245-1-1_Domenger_lane1M1PanR_sequence.txt	cDNA_M1_Pan
HLVFVBGXC_Chip6_2019_CD_19s004259-1-1_Domenger_lane1M1SkR_sequence.txt	cDNA_M1_Sk
HKKGLBGXC_Chip4_2019_CD_19s004245-1-1_Domenger_lane1M1SpR_sequence.txt	cDNA_M1_Sp
HLVFVBGXC_Chip6_2019_CD_19s004259-1-1_Domenger_lane1M1StoR_sequence.txt	cDNA_M1_Sto
HLVFVBGXC_Chip6_2019_CD_19s004259-1-1_Domenger_lane1M2BrR_sequence.txt	cDNA_M2_Br
HKJHCBGXC_Chip5_2019_CD_19s004258-1-1_Domenger_lane1M2DiaR_sequence.txt	cDNA_M2_Dia
HKJHCBGXC_Chip5_2019_CD_19s004258-1-1_Domenger_lane1M2EyeR_sequence.txt	cDNA_M2_Eye
HKJHCBGXC_Chip5_2019_CD_19s004258-1-1_Domenger_lane1M2FatR_sequence.txt	cDNA_M2_Fat
HLVFVBGXC_Chip6_2019_CD_19s004259-1-1_Domenger_lane1M2GutR_sequence.txt	cDNA_M2_Gut
HKKGLBGXC_Chip4_2019_CD_19s004245-1-1_Domenger_lane1M2HeaR_sequence.txt	cDNA_M2_Hea
HKKGLBGXC_Chip4_2019_CD_19s004245-1-1_Domenger_lane1M2KidR_sequence.txt	cDNA_M2_Kid
HKKGLBGXC_Chip4_2019_CD_19s004245-1-1_Domenger_lane1M2LivR_sequence.txt	cDNA_M2_Liv
HLVFVBGXC_Chip6_2019_CD_19s004259-1-1_Domenger_lane1M2LNR_sequence.txt	cDNA_M2_LN
HKJHCBGXC_Chip5_2019_CD_19s004258-1-1_Domenger_lane1M2LuR_sequence.txt	cDNA_M2_Lu
HKJHCBGXC_Chip5_2019_CD_19s004258-1-1_Domenger_lane1M2MusR_sequence.txt	cDNA_M2_Mus
HKJHCBGXC_Chip5_2019_CD_19s004258-1-1_Domenger_lane1M2OvaR_sequence.txt	cDNA_M2_Ova
HKKGLBGXC_Chip4_2019_CD_19s004245-1-1_Domenger_lane1M2PanR_sequence.txt	cDNA_M2_Pan
HLVFVBGXC_Chip6_2019_CD_19s004259-1-1_Domenger_lane1M2SkR_sequence.txt	cDNA_M2_Sk
HKKGLBGXC_Chip4_2019_CD_19s004245-1-1_Domenger_lane1M2SpR_sequence.txt	cDNA_M2_Sp
HLVFVBGXC_Chip6_2019_CD_19s004259-1-1_Domenger_lane1M2StoR_sequence.txt	cDNA_M2_Sto
HLVFVBGXC_Chip6_2019_CD_19s004259-1-1_Domenger_lane1M3BrR_sequence.txt	cDNA_M3_Br
HKJHCBGXC_Chip5_2019_CD_19s004258-1-1_Domenger_lane1M3DiaR_sequence.txt	cDNA_M3_Dia
HKJHCBGXC_Chip5_2019_CD_19s004258-1-1_Domenger_lane1M3EyeR_sequence.txt	cDNA_M3_Eye
HLVFVBGXC_Chip6_2019_CD_19s004259-1-1_Domenger_lane1M3FatR_sequence.txt	cDNA_M3_Fat
HLVFVBGXC_Chip6_2019_CD_19s004259-1-1_Domenger_lane1M3GutR_sequence.txt	cDNA_M3_Gut
HKKGLBGXC_Chip4_2019_CD_19s004245-1-1_Domenger_lane1M3HeaR_sequence.txt	cDNA_M3_Hea
HKKGLBGXC_Chip4_2019_CD_19s004245-1-1_Domenger_lane1M3KidR_sequence.txt	cDNA_M3_Kid
HKKGLBGXC_Chip4_2019_CD_19s004245-1-1_Domenger_lane1M3LivR_sequence.txt	cDNA_M3_Liv
HLVFVBGXC_Chip6_2019_CD_19s004259-1-1_Domenger_lane1M3LNR_sequence.txt	cDNA_M3_LN
HKJHCBGXC_Chip5_2019_CD_19s004258-1-1_Domenger_lane1M3LuR_sequence.txt	cDNA_M3_Lu
HKJHCBGXC_Chip5_2019_CD_19s004258-1-1_Domenger_lane1M3MusR_sequence.txt	cDNA_M3_Mus
HKJHCBGXC_Chip5_2019_CD_19s004258-1-1_Domenger_lane1M3OvaR_sequence.txt	cDNA_M3_Ova
HKKGLBGXC_Chip4_2019_CD_19s004245-1-1_Domenger_lane1M3PanR_sequence.txt	cDNA_M3_Pan
HLVFVBGXC_Chip6_2019_CD_19s004259-1-1_Domenger_lane1M3SkR_sequence.txt	cDNA_M3_Sk
HKKGLBGXC_Chip4_2019_CD_19s004245-1-1_Domenger_lane1M3SpR_sequence.txt	cDNA_M3_Sp
HLVFVBGXC_Chip6_2019_CD_19s004259-1-1_Domenger_lane1M3StoR_sequence.txt	cDNA_M3_Sto
HLVFVBGXC_Chip6_2019_CD_19s004259-1-1_Domenger_lane1M4BrR_sequence.txt	cDNA_M4_Br
HKJHCBGXC_Chip5_2019_CD_19s004258-1-1_Domenger_lane1M4DiaR_sequence.txt	cDNA_M4_Dia
HKJHCBGXC_Chip5_2019_CD_19s004258-1-1_Domenger_lane1M4EyeR_sequence.txt	cDNA_M4_Eye
HLVFVBGXC_Chip6_2019_CD_19s004259-1-1_Domenger_lane1M4FatR_sequence.txt	cDNA_M4_Fat
HLVFVBGXC_Chip6_2019_CD_19s004259-1-1_Domenger_lane1M4GutR_sequence.txt	cDNA_M4_Gut
HKKGLBGXC_Chip4_2019_CD_19s004245-1-1_Domenger_lane1M4HeaR_sequence.txt	cDNA_M4_Hea
HKKGLBGXC_Chip4_2019_CD_19s004245-1-1_Domenger_lane1M4KidR_sequence.txt	cDNA_M4_Kid
HKKGLBGXC_Chip4_2019_CD_19s004245-1-1_Domenger_lane1M4LivR_sequence.txt	cDNA_M4_Liv
HLVFVBGXC_Chip6_2019_CD_19s004259-1-1_Domenger_lane1M4LNR_sequence.txt	cDNA_M4_LN
HKJHCBGXC_Chip5_2019_CD_19s004258-1-1_Domenger_lane1M4LuR_sequence.txt	cDNA_M4_Lu
HKJHCBGXC_Chip5_2019_CD_19s004258-1-1_Domenger_lane1M4MusR_sequence.txt	cDNA_M4_Mus
HKJHCBGXC_Chip5_2019_CD_19s004258-1-1_Domenger_lane1M4OvaR_sequence.txt	cDNA_M4_Ova
HKKGLBGXC_Chip4_2019_CD_19s004245-1-1_Domenger_lane1M4PanR_sequence.txt	cDNA_M4_Pan
HLVFVBGXC_Chip6_2019_CD_19s004259-1-1_Domenger_lane1M4SkR_sequence.txt	cDNA_M4_Sk
HKKGLBGXC_Chip4_2019_CD_19s004245-1-1_Domenger_lane1M4SpR_sequence.txt	cDNA_M4_Sp
HLNN7BGXC_Chip7_2019_CD_19s004260-1-1_Domenger_lane1M4StoR_sequence.txt	cDNA_M4_Sto
HLVFVBGXC_Chip6_2019_CD_19s004259-1-1_Domenger_lane1M5BrR_sequence.txt	cDNA_M5_Br
HKJHCBGXC_Chip5_2019_CD_19s004258-1-1_Domenger_lane1M5DiaR_sequence.txt	cDNA_M5_Dia
HKJHCBGXC_Chip5_2019_CD_19s004258-1-1_Domenger_lane1M5EyeR_sequence.txt	cDNA_M5_Eye
HLVFVBGXC_Chip6_2019_CD_19s004259-1-1_Domenger_lane1M5FatR_sequence.txt	cDNA_M5_Fat
HLVFVBGXC_Chip6_2019_CD_19s004259-1-1_Domenger_lane1M5GutR_sequence.txt	cDNA_M5_Gut
HKKGLBGXC_Chip4_2019_CD_19s004245-1-1_Domenger_lane1M5HeaR_sequence.txt	cDNA_M5_Hea
HKKGLBGXC_Chip4_2019_CD_19s004245-1-1_Domenger_lane1M5KidR_sequence.txt	cDNA_M5_Kid
HKKGLBGXC_Chip4_2019_CD_19s004245-1-1_Domenger_lane1M5LivR_sequence.txt	cDNA_M5_Liv
HLVFVBGXC_Chip6_2019_CD_19s004259-1-1_Domenger_lane1M5LNR_sequence.txt	cDNA_M5_LN
HKJHCBGXC_Chip5_2019_CD_19s004258-1-1_Domenger_lane1M5LuR_sequence.txt	cDNA_M5_Lu
HKJHCBGXC_Chip5_2019_CD_19s004258-1-1_Domenger_lane1M5MusR_sequence.txt	cDNA_M5_Mus
HKJHCBGXC_Chip5_2019_CD_19s004258-1-1_Domenger_lane1M5OvaR_sequence.txt	cDNA_M5_Ova
HKKGLBGXC_Chip4_2019_CD_19s004245-1-1_Domenger_lane1M5PanR_sequence.txt	cDNA_M5_Pan
HLVFVBGXC_Chip6_2019_CD_19s004259-1-1_Domenger_lane1M5SkR_sequence.txt	cDNA_M5_Sk
HKKGLBGXC_Chip4_2019_CD_19s004245-1-1_Domenger_lane1M5SpR_sequence.txt	cDNA_M5_Sp
HLNN7BGXC_Chip7_2019_CD_19s004260-1-1_Domenger_lane1M5StoR_sequence.txt	cDNA_M5_Sto
HLVFVBGXC_Chip6_2019_CD_19s004259-1-1_Domenger_lane1M6BrR_sequence.txt	cDNA_M6_Br
HKJHCBGXC_Chip5_2019_CD_19s004258-1-1_Domenger_lane1M6DiaR_sequence.txt	cDNA_M6_Dia
HKJHCBGXC_Chip5_2019_CD_19s004258-1-1_Domenger_lane1M6EyeR_sequence.txt	cDNA_M6_Eye
HLVFVBGXC_Chip6_2019_CD_19s004259-1-1_Domenger_lane1M6FatR_sequence.txt	cDNA_M6_Fat
HLVFVBGXC_Chip6_2019_CD_19s004259-1-1_Domenger_lane1M6GutR_sequence.txt	cDNA_M6_Gut
HKKGLBGXC_Chip4_2019_CD_19s004245-1-1_Domenger_lane1M6HeaR_sequence.txt	cDNA_M6_Hea
HKKGLBGXC_Chip4_2019_CD_19s004245-1-1_Domenger_lane1M6KidR_sequence.txt	cDNA_M6_Kid
HKKGLBGXC_Chip4_2019_CD_19s004245-1-1_Domenger_lane1M6LivR_sequence.txt	cDNA_M6_Liv
HLVFVBGXC_Chip6_2019_CD_19s004259-1-1_Domenger_lane1M6LNR_sequence.txt	cDNA_M6_LN
HKJHCBGXC_Chip5_2019_CD_19s004258-1-1_Domenger_lane1M6LuR_sequence.txt	cDNA_M6_Lu
HKJHCBGXC_Chip5_2019_CD_19s004258-1-1_Domenger_lane1M6MusR_sequence.txt	cDNA_M6_Mus
HKJHCBGXC_Chip5_2019_CD_19s004258-1-1_Domenger_lane1M6OvaR_sequence.txt	cDNA_M6_Ova
HKKGLBGXC_Chip4_2019_CD_19s004245-1-1_Domenger_lane1M6PanR_sequence.txt	cDNA_M6_Pan
HLVFVBGXC_Chip6_2019_CD_19s004259-1-1_Domenger_lane1M6SkR_sequence.txt	cDNA_M6_Sk
HKKGLBGXC_Chip4_2019_CD_19s004245-1-1_Domenger_lane1M6SpR_sequence.txt	cDNA_M6_Sp
HLNN7BGXC_Chip7_2019_CD_19s004260-1-1_Domenger_lane1M6StoR_sequence.txt	cDNA_M6_Sto
HKJHLBGXC_Chip3_2019_CD_19s004244-1-1_Domenger_lane1M1BrD_sequence.txt	gDNA_M1_Br
HKJHMBGXC_Chip2_2019_CD_19s004243-1-1_Domenger_lane1M1DiaD_sequence.txt	gDNA_M1_Dia
HKJHMBGXC_Chip2_2019_CD_19s004243-1-1_Domenger_lane1M1EyeD_sequence.txt	gDNA_M1_Eye
HKJHMBGXC_Chip2_2019_CD_19s004243-1-1_Domenger_lane1M1FatD_sequence.txt	gDNA_M1_Fat
HKJHLBGXC_Chip3_2019_CD_19s004244-1-1_Domenger_lane1M1GutD_sequence.txt	gDNA_M1_Gut
HFKM3BGXC_Chip1_2019_CD_19s003967-1-1_Domenger_lane1M1HeaD_sequence.txt	gDNA_M1_Hea
HFKM3BGXC_Chip1_2019_CD_19s003967-1-1_Domenger_lane1M1KidD_sequence.txt	gDNA_M1_Kid
HFKM3BGXC_Chip1_2019_CD_19s003967-1-1_Domenger_lane1M1LivD_sequence.txt	gDNA_M1_Liv
HKJHLBGXC_Chip3_2019_CD_19s004244-1-1_Domenger_lane1M1LND_sequence.txt	gDNA_M1_LN
HFKM3BGXC_Chip1_2019_CD_19s003967-1-1_Domenger_lane1M1LuD_sequence.txt	gDNA_M1_Lu
HKJHMBGXC_Chip2_2019_CD_19s004243-1-1_Domenger_lane1M1MusD_sequence.txt	gDNA_M1_Mus
HKJHMBGXC_Chip2_2019_CD_19s004243-1-1_Domenger_lane1M1OvaD_sequence.txt	gDNA_M1_Ova
HFKM3BGXC_Chip1_2019_CD_19s003967-1-1_Domenger_lane1M1PanD_sequence.txt	gDNA_M1_Pan
HKJHLBGXC_Chip3_2019_CD_19s004244-1-1_Domenger_lane1M1SkD_sequence.txt	gDNA_M1_Sk
HFKM3BGXC_Chip1_2019_CD_19s003967-1-1_Domenger_lane1M1SpD_sequence.txt	gDNA_M1_Sp
HKJHLBGXC_Chip3_2019_CD_19s004244-1-1_Domenger_lane1M1StoD_sequence.txt	gDNA_M1_Sto
HKJHLBGXC_Chip3_2019_CD_19s004244-1-1_Domenger_lane1M2BrD_sequence.txt	gDNA_M2_Br
HKJHMBGXC_Chip2_2019_CD_19s004243-1-1_Domenger_lane1M2DiaD_sequence.txt	gDNA_M2_Dia
HKJHMBGXC_Chip2_2019_CD_19s004243-1-1_Domenger_lane1M2EyeD_sequence.txt	gDNA_M2_Eye
HKJHMBGXC_Chip2_2019_CD_19s004243-1-1_Domenger_lane1M2FatD_sequence.txt	gDNA_M2_Fat
HKJHLBGXC_Chip3_2019_CD_19s004244-1-1_Domenger_lane1M2GutD_sequence.txt	gDNA_M2_Gut
HFKM3BGXC_Chip1_2019_CD_19s003967-1-1_Domenger_lane1M2HeaD_sequence.txt	gDNA_M2_Hea
HFKM3BGXC_Chip1_2019_CD_19s003967-1-1_Domenger_lane1M2KidD_sequence.txt	gDNA_M2_Kid
HFKM3BGXC_Chip1_2019_CD_19s003967-1-1_Domenger_lane1M2LivD_sequence.txt	gDNA_M2_Liv
HKJHLBGXC_Chip3_2019_CD_19s004244-1-1_Domenger_lane1M2LND_sequence.txt	gDNA_M2_LN
HKJHMBGXC_Chip2_2019_CD_19s004243-1-1_Domenger_lane1M2LuD_sequence.txt	gDNA_M2_Lu
HKJHMBGXC_Chip2_2019_CD_19s004243-1-1_Domenger_lane1M2MusD_sequence.txt	gDNA_M2_Mus
HKJHMBGXC_Chip2_2019_CD_19s004243-1-1_Domenger_lane1M2OvaD_sequence.txt	gDNA_M2_Ova
HFKM3BGXC_Chip1_2019_CD_19s003967-1-1_Domenger_lane1M2PanD_sequence.txt	gDNA_M2_Pan
HKJHLBGXC_Chip3_2019_CD_19s004244-1-1_Domenger_lane1M2SkD_sequence.txt	gDNA_M2_Sk
HFKM3BGXC_Chip1_2019_CD_19s003967-1-1_Domenger_lane1M2SpD_sequence.txt	gDNA_M2_Sp
HKJHLBGXC_Chip3_2019_CD_19s004244-1-1_Domenger_lane1M2StoD_sequence.txt	gDNA_M2_Sto
HKJHLBGXC_Chip3_2019_CD_19s004244-1-1_Domenger_lane1M3BrD_sequence.txt	gDNA_M3_Br
HKJHMBGXC_Chip2_2019_CD_19s004243-1-1_Domenger_lane1M3DiaD_sequence.txt	gDNA_M3_Dia
HKJHMBGXC_Chip2_2019_CD_19s004243-1-1_Domenger_lane1M3EyeD_sequence.txt	gDNA_M3_Eye
HKJHMBGXC_Chip2_2019_CD_19s004243-1-1_Domenger_lane1M3FatD_sequence.txt	gDNA_M3_Fat
HKJHLBGXC_Chip3_2019_CD_19s004244-1-1_Domenger_lane1M3GutD_sequence.txt	gDNA_M3_Gut
HFKM3BGXC_Chip1_2019_CD_19s003967-1-1_Domenger_lane1M3HeaD_sequence.txt	gDNA_M3_Hea
HFKM3BGXC_Chip1_2019_CD_19s003967-1-1_Domenger_lane1M3KidD_sequence.txt	gDNA_M3_Kid
HFKM3BGXC_Chip1_2019_CD_19s003967-1-1_Domenger_lane1M3LivD_sequence.txt	gDNA_M3_Liv
HKJHLBGXC_Chip3_2019_CD_19s004244-1-1_Domenger_lane1M3LND_sequence.txt	gDNA_M3_LN
HKJHMBGXC_Chip2_2019_CD_19s004243-1-1_Domenger_lane1M3LuD_sequence.txt	gDNA_M3_Lu
HKJHMBGXC_Chip2_2019_CD_19s004243-1-1_Domenger_lane1M3MusD_sequence.txt	gDNA_M3_Mus
HKJHMBGXC_Chip2_2019_CD_19s004243-1-1_Domenger_lane1M3OvaD_sequence.txt	gDNA_M3_Ova
HFKM3BGXC_Chip1_2019_CD_19s003967-1-1_Domenger_lane1M3PanD_sequence.txt	gDNA_M3_Pan
HKJHLBGXC_Chip3_2019_CD_19s004244-1-1_Domenger_lane1M3SkD_sequence.txt	gDNA_M3_Sk
HFKM3BGXC_Chip1_2019_CD_19s003967-1-1_Domenger_lane1M3SpD_sequence.txt	gDNA_M3_Sp
HKJHLBGXC_Chip3_2019_CD_19s004244-1-1_Domenger_lane1M3StoD_sequence.txt	gDNA_M3_Sto
HKJHLBGXC_Chip3_2019_CD_19s004244-1-1_Domenger_lane1M4BrD_sequence.txt	gDNA_M4_Br
HKJHMBGXC_Chip2_2019_CD_19s004243-1-1_Domenger_lane1M4DiaD_sequence.txt	gDNA_M4_Dia
HKJHMBGXC_Chip2_2019_CD_19s004243-1-1_Domenger_lane1M4EyeD_sequence.txt	gDNA_M4_Eye
HKJHLBGXC_Chip3_2019_CD_19s004244-1-1_Domenger_lane1M4FatD_sequence.txt	gDNA_M4_Fat
HKJHLBGXC_Chip3_2019_CD_19s004244-1-1_Domenger_lane1M4GutD_sequence.txt	gDNA_M4_Gut
HFKM3BGXC_Chip1_2019_CD_19s003967-1-1_Domenger_lane1M4HeaD_sequence.txt	gDNA_M4_Hea
HFKM3BGXC_Chip1_2019_CD_19s003967-1-1_Domenger_lane1M4KidD_sequence.txt	gDNA_M4_Kid
HFKM3BGXC_Chip1_2019_CD_19s003967-1-1_Domenger_lane1M4LivD_sequence.txt	gDNA_M4_Liv
HKJHLBGXC_Chip3_2019_CD_19s004244-1-1_Domenger_lane1M4LND_sequence.txt	gDNA_M4_LN
HKJHMBGXC_Chip2_2019_CD_19s004243-1-1_Domenger_lane1M4LuD_sequence.txt	gDNA_M4_Lu
HKJHMBGXC_Chip2_2019_CD_19s004243-1-1_Domenger_lane1M4MusD_sequence.txt	gDNA_M4_Mus
HKJHMBGXC_Chip2_2019_CD_19s004243-1-1_Domenger_lane1M4OvaD_sequence.txt	gDNA_M4_Ova
HFKM3BGXC_Chip1_2019_CD_19s003967-1-1_Domenger_lane1M4PanD_sequence.txt	gDNA_M4_Pan
HKJHLBGXC_Chip3_2019_CD_19s004244-1-1_Domenger_lane1M4SkD_sequence.txt	gDNA_M4_Sk
HFKM3BGXC_Chip1_2019_CD_19s003967-1-1_Domenger_lane1M4SpD_sequence.txt	gDNA_M4_Sp
HKJHLBGXC_Chip3_2019_CD_19s004244-1-1_Domenger_lane1M4StoD_sequence.txt	gDNA_M4_Sto
HKJHLBGXC_Chip3_2019_CD_19s004244-1-1_Domenger_lane1M5BrD_sequence.txt	gDNA_M5_Br
HKJHMBGXC_Chip2_2019_CD_19s004243-1-1_Domenger_lane1M5DiaD_sequence.txt	gDNA_M5_Dia
HKJHMBGXC_Chip2_2019_CD_19s004243-1-1_Domenger_lane1M5EyeD_sequence.txt	gDNA_M5_Eye
HKJHLBGXC_Chip3_2019_CD_19s004244-1-1_Domenger_lane1M5FatD_sequence.txt	gDNA_M5_Fat
HKJHLBGXC_Chip3_2019_CD_19s004244-1-1_Domenger_lane1M5GutD_sequence.txt	gDNA_M5_Gut
HFKM3BGXC_Chip1_2019_CD_19s003967-1-1_Domenger_lane1M5HeaD_sequence.txt	gDNA_M5_Hea
HFKM3BGXC_Chip1_2019_CD_19s003967-1-1_Domenger_lane1M5KidD_sequence.txt	gDNA_M5_Kid
HFKM3BGXC_Chip1_2019_CD_19s003967-1-1_Domenger_lane1M5LivD_sequence.txt	gDNA_M5_Liv
HKJHLBGXC_Chip3_2019_CD_19s004244-1-1_Domenger_lane1M5LND_sequence.txt	gDNA_M5_LN
HKJHMBGXC_Chip2_2019_CD_19s004243-1-1_Domenger_lane1M5LuD_sequence.txt	gDNA_M5_Lu
HKJHMBGXC_Chip2_2019_CD_19s004243-1-1_Domenger_lane1M5MusD_sequence.txt	gDNA_M5_Mus
HKJHMBGXC_Chip2_2019_CD_19s004243-1-1_Domenger_lane1M5OvaD_sequence.txt	gDNA_M5_Ova
HFKM3BGXC_Chip1_2019_CD_19s003967-1-1_Domenger_lane1M5PanD_sequence.txt	gDNA_M5_Pan
HKJHLBGXC_Chip3_2019_CD_19s004244-1-1_Domenger_lane1M5SkD_sequence.txt	gDNA_M5_Sk
HFKM3BGXC_Chip1_2019_CD_19s003967-1-1_Domenger_lane1M5SpD_sequence.txt	gDNA_M5_Sp
HKKGLBGXC_Chip4_2019_CD_19s004245-1-1_Domenger_lane1M5StoD_sequence.txt	gDNA_M5_Sto
HKJHLBGXC_Chip3_2019_CD_19s004244-1-1_Domenger_lane1M6BrD_sequence.txt	gDNA_M6_Br
HKJHMBGXC_Chip2_2019_CD_19s004243-1-1_Domenger_lane1M6DiaD_sequence.txt	gDNA_M6_Dia
HKJHMBGXC_Chip2_2019_CD_19s004243-1-1_Domenger_lane1M6EyeD_sequence.txt	gDNA_M6_Eye
HKJHLBGXC_Chip3_2019_CD_19s004244-1-1_Domenger_lane1M6FatD_sequence.txt	gDNA_M6_Fat
HKJHLBGXC_Chip3_2019_CD_19s004244-1-1_Domenger_lane1M6GutD_sequence.txt	gDNA_M6_Gut
HFKM3BGXC_Chip1_2019_CD_19s003967-1-1_Domenger_lane1M6HeaD_sequence.txt	gDNA_M6_Hea
HFKM3BGXC_Chip1_2019_CD_19s003967-1-1_Domenger_lane1M6KidD_sequence.txt	gDNA_M6_Kid
HFKM3BGXC_Chip1_2019_CD_19s003967-1-1_Domenger_lane1M6LivD_sequence.txt	gDNA_M6_Liv
HKJHLBGXC_Chip3_2019_CD_19s004244-1-1_Domenger_lane1M6LND_sequence.txt	gDNA_M6_LN
HKJHMBGXC_Chip2_2019_CD_19s004243-1-1_Domenger_lane1M6LuD_sequence.txt	gDNA_M6_Lu
HKJHMBGXC_Chip2_2019_CD_19s004243-1-1_Domenger_lane1M6MusD_sequence.txt	gDNA_M6_Mus
HKJHMBGXC_Chip2_2019_CD_19s004243-1-1_Domenger_lane1M6OvaD_sequence.txt	gDNA_M6_Ova
HFKM3BGXC_Chip1_2019_CD_19s003967-1-1_Domenger_lane1M6PanD_sequence.txt	gDNA_M6_Pan
HKJHLBGXC_Chip3_2019_CD_19s004244-1-1_Domenger_lane1M6SkD_sequence.txt	gDNA_M6_Sk
HFKM3BGXC_Chip1_2019_CD_19s003967-1-1_Domenger_lane1M6SpD_sequence.txt	gDNA_M6_Sp
HKKGLBGXC_Chip4_2019_CD_19s004245-1-1_Domenger_lane1M6StoD_sequence.txt	gDNA_M6_Sto

## Sheet: Variants
AGTTTCACATGACGG	CMV_2
GTAGCTGAGGTTGGT	CMV_1
GTCAGTCCGCTCTTT	TTR
GTGTAGGTTATCATC	LP1
TTGGCAGAGGATCAC	TBG
CTACCTATTTACTCT	minCMV
ACCAACCGGTGTGGG	minTTR
GCGAGGTCGTTAGTT	VEC
ATGAGCAGCGAATGA	CAG
AGACTTGGCGTTATG	cdIIb
TATATAGTCGGTTTG	UBC
ATCCTCTCCGCTACC	MCKE
TCGGCGTGGCGGTCG	TnT
TGGGTTTCGGCATCA	hybSV40_TetO2
TAAGACTGTTCCGGG	ICAM-2
TATCAAGCTAACGTT	Syn
GAATCCATGACTTTG	MLC260
TCAACGATTGTCTGG	hybSV40
TAGATGTGGCGGACA	MecP2
AGTTCACGACTGCGA	Des_mu
TCGCACGCTGATGTG	EFS
TTGTTGTATGAGCAG	SFFV
TTGGTATGTGTCAAT	PGK
TGGTAGGTTCGAAAT	Periostin
TATATTGAGGCGTGT	Des_hum
TCAACATGGGCAACG	SPc5-12
TGATCTGACCGTGTG	CMV.MLC260
CGTGACCCAGGAAGT	CMV.Cad5
TCTGTATGGGCCAGC	AAT short
ATGTCGAACCCAATC	AAT
GGTTGACAGTGGGCT	Albumin
ACTGTGATGGGTTAG	SV40
TAGAGATTTAAACCG	RSV
GTCAACATCGTTACA	EF1α
TTGGACTCACAGATG	TK
GTCTTGATTGCTTCG	CMV 2 _SV40i
TATTTGTGTCGTTCC	AP2.2
CTGCATGGCGGAGTT	ADIPOQ
GTTCAGGTCAGGTCT	CamKII
CGTATCGGGTCCGGA	CC10
CGGCTGTCGGTCGCC	CD16
GTCGACTTCATGGCA	Col1A2
GTGACATGCAGGTAG	gfaABCD
TGGTTGGGTTTGTGG	GFAP
TTAAGATCCTGGTCG	KRT5
ACCATAGCGCCACGA	MIP
GATTCGAAAGCATAG	MSCV
TAACGTTGGGTTGCC	UCP1
ATGTTTAACGGCATA	mAFP.Albumin
ATGACAATGTGCAGG	RIP
TCGTTGTAACGGTAC	SPC
TTGCCGTCCTTCGAG	Thy1
AAGGTGACCTAGTGT	CD68
CCGTCATGTGAAACT	CMV_2
ACCAACCTCAGCTAC	CMV_1
AAAGAGCGGACTGAC	TTR
GATGATAACCTACAC	LP1
GTGATCCTCTGCCAA	TBG
AGAGTAAATAGGTAG	minCMV
CCCACACCGGTTGGT	minTTR
AACTAACGACCTCGC	VEC
TCATTCGCTGCTCAT	CAG
CATAACGCCAAGTCT	cdIIb
CAAACCGACTATATA	UBC
GGTAGCGGAGAGGAT	MCKE
CGACCGCCACGCCGA	TnT
TGATGCCGAAACCCA	hybSV40_TetO2
CCCGGAACAGTCTTA	ICAM-2
AACGTTAGCTTGATA	Syn
CAAAGTCATGGATTC	MLC260
CCAGACAATCGTTGA	hybSV40
TGTCCGCCACATCTA	MecP2
TCGCAGTCGTGAACT	Des_mu
CACATCAGCGTGCGA	EFS
CTGCTCATACAACAA	SFFV
ATTGACACATACCAA	PGK
ATTTCGAACCTACCA	Periostin
ACACGCCTCAATATA	Des_hum
CGTTGCCCATGTTGA	SPc5-12
CACACGGTCAGATCA	CMV.MLC260
ACTTCCTGGGTCACG	CMV.Cad5
GCTGGCCCATACAGA	AAT short
GATTGGGTTCGACAT	AAT
AGCCCACTGTCAACC	Albumin
CTAACCCATCACAGT	SV40
CGGTTTAAATCTCTA	RSV
TGTAACGATGTTGAC	EF1α
CATCTGTGAGTCCAA	TK
CGAAGCAATCAAGAC	CMV 2 _SV40i
GGAACGACACAAATA	AP2.2
AACTCCGCCATGCAG	ADIPOQ
AGACCTGACCTGAAC	CamKII
TCCGGACCCGATACG	CC10
GGCGACCGACAGCCG	CD16
TGCCATGAAGTCGAC	Col1A2
CTACCTGCATGTCAC	gfaABCD
CCACAAACCCAACCA	GFAP
CGACCAGGATCTTAA	KRT5
TCGTGGCGCTATGGT	MIP
CTATGCTTTCGAATC	MSCV
GGCAACCCAACGTTA	UCP1
TATGCCGTTAAACAT	mAFP.Albumin
CCTGCACATTGTCAT	RIP
GTACCGTTACAACGA	SPC
CTCGAAGGACGGCAA	Thy1
ACACTAGGTCACCTT	CD68

## Sheet: Normalization_organ (cDNA)
M1_Br	0.0033815
M1_Dia	0.0735
M1_Eye	0.00333301
M1_Fat	0.201041
M1_Gut	0.00290041
M1_Hea	0.465886
M1_Kid	0.00164326
M1_Liv	0.865991
M1_LN	0.0131059
M1_Lu	0.0032262
M1_Mus	0.122463
M1_Ova	0.00601025
M1_Pan	0.0849702
M1_Sk	0.00169039
M1_Sp	0.000975373
M1_Sto	0.0210698
M2_Br	0.00421537
M2_Dia	0.0937322
M2_Eye	0.00161186
M2_Fat	0.0883707
M2_Gut	0.00702987
M2_Hea	0.421278
M2_Kid	0.00218287
M2_Liv	1.12315
M2_LN	0.00472196
M2_Lu	0.00326129
M2_Mus	0.0862217
M2_Ova	0.00307272
M2_Pan	0.0913132
M2_Sk	0.00248365
M2_Sp	0.000884581
M2_Sto	0.0208388
M3_Br	0.00265577
M3_Dia	0.0777281
M3_Eye	0.0021295
M3_Fat	0.106815
M3_Gut	0.00351138
M3_Hea	0.35217
M3_Kid	0.00404102
M3_Liv	1.38833
M3_LN	0.000495775
M3_Lu	0.00348775
M3_Mus	0.0532538
M3_Ova	0.00875182
M3_Pan	0.0342781
M3_Sk	0.00515686
M3_Sp	0.001307
M3_Sto	0.0146646
M4_Br	0.00549431
M4_Dia	0.364728
M4_Eye	0.00204558
M4_Fat	0.110315
M4_Gut	0.00488083
M4_Hea	0.476957
M4_Kid	0.00295495
M4_Liv	1.27239
M4_LN	0.0076312
M4_Lu	0.00461459
M4_Mus	0.116663
M4_Ova	0.00307517
M4_Pan	0.0777174
M4_Sk	0.00138068
M4_Sp	0.00266279
M4_Sto	0.0232965
M5_Br	0.00401157
M5_Dia	0.0710754
M5_Eye	0.0022201
M5_Fat	0.0325366
M5_Gut	0.0034661
M5_Hea	0.345666
M5_Kid	0.00115502
M5_Liv	0.817562
M5_LN	0.000717434
M5_Lu	0.00386764
M5_Mus	0.0690782
M5_Ova	0.00560861
M5_Pan	0.0779258
M5_Sk	0.00133473
M5_Sp	0.000920759
M5_Sto	0.0119832
M6_Br	0.004211
M6_Dia	0.102515
M6_Eye	0.00315856
M6_Fat	0.0351827
M6_Gut	0.00594981
M6_Hea	0.445725
M6_Kid	0.00157683
M6_Liv	0.717768
M6_LN	0.000338184
M6_Lu	0.00319859
M6_Mus	0.151689
M6_Ova	0.00866388
M6_Pan	0.108246
M6_Sk	0.00223362
M6_Sp	0.000847173
M6_Sto	0.0157358

## Sheet: Normalization_Variant
CMV_2	1
CMV_1	1
TTR	1
LP1	1
TBG	1
minCMV	1
minTTR	1
VEC	1
CAG	1
cdIIb	1
UBC	1
MCKE	1
TnT	1
hybSV40_TetO2	1
ICAM-2	1
Syn	1
MLC260	1
hybSV40	1
MecP2	1
Des_mu	1
EFS	1
SFFV	1
PGK	1
Periostin	1
Des_hum	1
SPc5-12	1
CMV.MLC260	1
CMV.Cad5	1
AAT short	1
AAT	1
Albumin	1
SV40	1
RSV	1
EF1α	1
TK	1
CMV 2 _SV40i	1
AP2.2	1
ADIPOQ	1
CamKII	1
CC10	1
CD16	1
Col1A2	1
gfaABCD	1
GFAP	1
KRT5	1
MIP	1
MSCV	1
UCP1	1
mAFP.Albumin	1
RIP	1
SPC	1
Thy1	1
CD68	1
